# Supplementary material for: L-glutamine protects against enterohemorrhagic Escherichia coli infection by inhibiting bacterial virulence and enhancing host defense concurrently
Source: Microbiol Spectr. 2023 Oct 10;11(6):e00975-23. doi: 10.1128/spectrum.00975-23 (PMC10714755; doi:10.1128/spectrum.00975-23)
Supplement: Table S3 — Differentially regulated genes. [file spectrum.00975-23-s0010.xlsx]

## Sheet: Control-VS-Gln.GeneDiffExp
Table S3: Different genes in the Glutamine(Gln) group compared to the Control group
GeneID	Length	Control-Expression	Gln-Expression	log2FoldChange(Gln/Control)	Up-Down-Regulation(Gln/Control)	Padj	Pvalue	type	Symbol	KEGG Orthology	GO Component	GO Function	GO Process	Blast nr
ECs_1456	783	39.7795	470.136	3.56298	Up	2.93e-29	6.03e-33	known_mRNA	flgG	K02392|1|2.1e-130|470.3|spe:Spro_2965|flagellar basal-body rod protein FlgG	GO:0009426//bacterial-type flagellum basal body, distal rod	-	GO:0071973//bacterial-type flagellum-dependent cell motility	gi|895859634|ref|WP_048970062.1|/3.7e-140/flagellar basal body rod protein FlgG [Escherichia coli]
ECs_1454	1206	111.627	1340.83	3.58637	Up	4.17e-27	1.72e-30	known_mRNA	flgE	K02390|1|1.1e-226|790.8|eok:G2583_1335|flagellar hook protein FlgE	GO:0009425//bacterial-type flagellum basal body	-	GO:0071973//bacterial-type flagellum-dependent cell motility	gi|446808604|ref|WP_000885860.1|/6.9e-226/flagellar hook protein FlgE [Escherichia coli]
ECs_2662	1758	2712.52	23084.1	3.0892	Up	1.65e-26	1.02e-29	known_mRNA	fliC	K02406|1|0.0e+00|1110.9|eok:G2583_2374|flagellin	GO:0005576//extracellular region;GO:0009420//bacterial-type flagellum filament	GO:0005198//structural molecule activity	GO:0071973//bacterial-type flagellum-dependent cell motility	gi|446001867|ref|WP_000079722.1|/0.0e+00/flagellin [Escherichia coli]
ECs_1453	696	57.6753	681.265	3.56219	Up	1.09e-23	9e-27	known_mRNA	flgD	K02389|1|2.8e-123|446.4|ecoi:ECOPMV1_01154|flagellar basal-body rod modification protein FlgD	-	-	GO:0044781//bacterial-type flagellum organization	gi|445942629|ref|WP_000020484.1|/1.8e-122/MULTISPECIES: flagellar basal body rod modification protein [Enterobacteriaceae]
ECs_2663	1398	95.7003	917.204	3.26065	Up	1.56e-23	1.61e-26	known_mRNA	fliD	K02407|1|1.1e-251|874.0|ece:Z3014|flagellar hook-associated protein 2	GO:0005576//extracellular region;GO:0009424//bacterial-type flagellum hook	-	GO:0007155//cell adhesion	gi|446068900|ref|WP_000146755.1|/7.1e-251/flagellar hook-associated protein 2 [Escherichia coli]
ECs_1455	756	32.2171	409.584	3.66826	Up	2.73e-22	3.37e-25	known_mRNA	flgF	K02391|1|8.6e-134|481.5|ese:ECSF_0976|flagellar basal-body rod protein FlgF	GO:0009425//bacterial-type flagellum basal body;GO:0009424//bacterial-type flagellum hook	-	GO:0071978//bacterial-type flagellum-dependent swarming motility	gi|446271432|ref|WP_000349287.1|/2.3e-134/flagellar basal body rod protein FlgF [Escherichia coli]
ECs_2661	720	71.6265	784.38	3.45299	Up	6.9e-22	9.95e-25	known_mRNA	fliA	K02405|1|6.1e-129|465.3|eoi:ECO111_2502|RNA polymerase sigma factor for flagellar operon FliA	GO:0005829//cytosol	GO:0003899//DNA-directed 5'-3' RNA polymerase activity;GO:0003743//translation initiation factor activity;GO:0003677//DNA binding;GO:0005515//protein binding;GO:0016987//sigma factor activity;GO:0003700//transcription factor activity, sequence-specific DN	GO:0006413//translational initiation;GO:0006355//regulation of transcription, DNA-templated;GO:0030435//sporulation resulting in formation of a cellular spore;GO:0001123//transcription initiation from bacterial-type RNA polymerase promoter	gi|534627934|gb|EQN84671.1|/1.8e-128/RNA polymerase sigma factor for flagellar operon [Escherichia coli HVH 24 (4-5985145)]
ECs_5009	243	414.363	52.9203	-2.969	Down	6.54e-21	1.08e-23	known_mRNA	yjbE	-	-	-	-	gi|26111235|gb|AAN83418.1|AE016770_218/3.2e-42/Hypothetical protein c4992 [Escherichia coli CFT073]
ECs_2595	1602	102.338	863.447	3.07677	Up	5.36e-20	9.93e-23	known_mRNA	tap	K05877|1|3.8e-232|809.3|cfar:CI104_15495|methyl-accepting chemotaxis protein IV, peptide sensor receptor	-	-	-	gi|446405401|ref|WP_000483256.1|/4.9e-288/methyl-accepting chemotaxis protein [Escherichia coli]
ECs_2596	1662	155.143	1526.33	3.29839	Up	7.59e-20	1.56e-22	known_mRNA	tsr_1	K05875|1|1.3e-278|963.8|ema:C1192_02470|methyl-accepting chemotaxis protein II, aspartate sensor receptor	-	-	-	gi|485732263|ref|WP_001359819.1|/1.2e-302/methyl-accepting chemotaxis protein II [Escherichia coli]
ECs_1457	699	24.0626	206.164	3.09893	Up	8.34e-20	1.89e-22	known_mRNA	flgH	K02393|1|7.7e-129|464.9|eun:UMNK88_1347|flagellar L-ring protein precursor FlgH	GO:0009279//cell outer membrane;GO:0009427//bacterial-type flagellum basal body, distal rod, L ring	GO:0003774//motor activity;GO:0016740//transferase activity	GO:0006970//response to osmotic stress;GO:0071973//bacterial-type flagellum-dependent cell motility;GO:0008152//metabolic process	gi|481024154|ref|WP_001295442.1|/5.0e-128/MULTISPECIES: flagellar L-ring protein [Proteobacteria]
ECs_4405	768	14.8077	164.161	3.47069	Up	8.7e-20	2.15e-22	known_mRNA	yhjH	K21086|1|4.4e-117|426.0|cko:CKO_04967|c-di-GMP phosphodiesterase [EC:3.1.4.52]	-	GO:0071111//cyclic-guanylate-specific phosphodiesterase activity	-	gi|446896215|ref|WP_000973471.1|/1.2e-143/cyclic-guanylate-specific phosphodiesterase [Escherichia coli]
ECs_2690	624	574.054	117.999	-2.28241	Down	2.84e-19	7.61e-22	known_mRNA	rcsA	K07781|1|1.3e-111|407.5|elh:ETEC_2054|LuxR family transcriptional regulator, capsular biosynthesis positive transcription factor	-	GO:0004871//signal transducer activity;GO:0003677//DNA binding	GO:0006355//regulation of transcription, DNA-templated;GO:0007165//signal transduction	gi|446026146|ref|WP_000104001.1|/8.5e-111/MULTISPECIES: helix-turn-helix transcriptional regulator [Enterobacteriaceae]
ECs_5315	1665	53.3685	316.672	2.56893	Up	3.78e-19	1.09e-21	known_mRNA	tsr	K05874|1|2.3e-272|943.0|cama:F384_16270|methyl-accepting chemotaxis protein I, serine sensor receptor	-	-	-	gi|919910719|ref|WP_052906350.1|/2.4e-301/chemotaxis protein [Escherichia coli]
ECs_2680	1374	21.7268	219.983	3.33984	Up	2.83e-16	8.74e-19	known_mRNA	fliI	K02412|1|1.7e-257|893.3|ecs:ECs2680|flagellum-specific ATP synthase [EC:3.6.3.14]	GO:0005737//cytoplasm;GO:0030257//type III protein secretion system complex	GO:0042802//identical protein binding;GO:0016887//ATPase activity;GO:0005524//ATP binding	GO:0015992//proton transport;GO:0071973//bacterial-type flagellum-dependent cell motility;GO:0006754//ATP biosynthetic process;GO:0030254//protein secretion by the type III secretion system;GO:0044780//bacterial-type flagellum assembly	gi|446135438|ref|WP_000213293.1|/1.1e-256/flagellum-specific ATP synthase [Escherichia coli]
ECs_1452	405	16.0263	169.703	3.4045	Up	3.67e-16	1.21e-18	known_mRNA	flgC	K02388|1|2.9e-67|259.6|ssn:SSON_1094|flagellar basal-body rod protein FlgC	GO:0030694//bacterial-type flagellum basal body, rod;GO:0009424//bacterial-type flagellum hook	-	GO:0071978//bacterial-type flagellum-dependent swarming motility	gi|447119204|ref|WP_001196460.1|/1.8e-66/MULTISPECIES: flagellar basal body rod protein FlgC [Proteobacteria]
ECs_2677	1659	17.5653	180.326	3.3598	Up	6.96e-16	2.44e-18	known_mRNA	fliF	K02409|1|0.0e+00|1078.9|elx:CDCO157_2471|flagellar M-ring protein FliF	GO:0009431//bacterial-type flagellum basal body, MS ring;GO:0016021//integral component of membrane	GO:0003774//motor activity	GO:0071973//bacterial-type flagellum-dependent cell motility	gi|446917187|ref|WP_000994443.1|/0.0e+00/flagellar M-ring protein FliF [Escherichia coli]
ECs_2598	1965	82.0458	531.182	2.6947	Up	1.77e-15	6.55e-18	known_mRNA	cheA	K03407|1|1.4e-308|1063.5|efe:EFER_1133|two-component system, chemotaxis family, sensor kinase CheA [EC:2.7.13.3]	-	-	-	gi|331049396|gb|EGI21468.1|/0.0e+00/chemotaxis protein CheA [Escherichia coli M718]
ECs_2594	861	52.8301	319.365	2.59578	Up	2.48e-15	9.69e-18	known_mRNA	cheR	K00575|1|3.8e-154|549.3|ema:C1192_02475|chemotaxis protein methyltransferase CheR [EC:2.1.1.80]	-	-	-	gi|446126485|ref|WP_000204340.1|/1.9e-161/chemotaxis protein CheR [Escherichia coli]
ECs_1460	1644	220.384	1434.1	2.70205	Up	6.77e-15	2.79e-17	known_mRNA	flgK	K02396|1|7.1e-282|974.5|eal:EAKF1_ch0347c|flagellar hook-associated protein 1 FlgK	GO:0009424//bacterial-type flagellum hook;GO:0005576//extracellular region	GO:0005198//structural molecule activity	GO:0044780//bacterial-type flagellum assembly;GO:0071973//bacterial-type flagellum-dependent cell motility	gi|446018615|ref|WP_000096470.1|/1.3e-304/flagellar hook-associated protein FlgK [Escherichia coli]
ECs_2678	996	19.6511	190.123	3.27425	Up	7.82e-15	3.38e-17	known_mRNA	fliG	K02410|1|6.0e-175|618.6|elp:P12B_c1082|flagellar motor switch protein FliG	GO:0005886//plasma membrane;GO:0009425//bacterial-type flagellum basal body	GO:0042802//identical protein binding;GO:0003774//motor activity	GO:0006935//chemotaxis;GO:0044780//bacterial-type flagellum assembly;GO:0071973//bacterial-type flagellum-dependent cell motility;GO:0008152//metabolic process	gi|445990095|ref|WP_000067950.1|/7.8e-175/MULTISPECIES: flagellar motor switch protein FliG [Proteobacteria]
ECs_1677	912	258.869	35.3465	-2.87258	Down	2.86e-14	1.29e-16	known_mRNA	hlyE	K11139|1|6.7e-165|585.1|ece:Z1944|hemolysin E	GO:0016021//integral component of membrane;GO:0005576//extracellular region;GO:0042597//periplasmic space;GO:0020002//host cell plasma membrane	-	GO:0044179//hemolysis in other organism;GO:0009405//pathogenesis	gi|485662701|ref|WP_001304191.1|/4.3e-164/hemolysin E [Escherichia coli]
ECs_5092	879	40.3356	335.402	3.05577	Up	6.03e-14	2.85e-16	known_mRNA	yjcZ	-	-	-	-	gi|254595532|gb|ACT74893.1|/8.1e-168/conserved protein [Escherichia coli O157:H7 str. TW14359]
ECs_1458	1098	48.4566	266.227	2.45789	Up	9.3e-14	4.59e-16	known_mRNA	flgI	K02394|1|1.0e-180|637.9|lax:APT61_14055|flagellar P-ring protein precursor FlgI	GO:0030288//outer membrane-bounded periplasmic space;GO:0009428//bacterial-type flagellum basal body, distal rod, P ring	GO:0005198//structural molecule activity	GO:0006974//cellular response to DNA damage stimulus;GO:0071973//bacterial-type flagellum-dependent cell motility	gi|499220251|ref|WP_010917791.1|/1.0e-196/flagellar basal body P-ring protein [Escherichia coli]
ECs_4708	1476	907.384	3167.82	1.8037	Up	2.05e-12	1.06e-14	known_mRNA	ilvC	K00053|1|8.6e-279|964.1|sens:Q786_19150|ketol-acid reductoisomerase [EC:1.1.1.86]	-	-	-	gi|331067532|gb|EGI38936.1|/1.6e-280/ketol-acid reductoisomerase (Acetohydroxy-acidisomeroreductase) (Alpha-keto-beta-hydroxylacil reductoisomerase) [Escherichia coli TA280]
ECs_2660	552	18.1542	108.755	2.58271	Up	4.69e-12	2.51e-14	known_mRNA	fliZ	K02425|1|6.8e-104|381.7|ecs:ECs2660|regulator of sigma S factor FliZ	-	GO:0003677//DNA binding	GO:0015074//DNA integration	gi|447042793|ref|WP_001120049.1|/4.4e-103/flagellar regulatory protein FliZ [Escherichia coli]
ECs_2600	888	68.941	442.883	2.68349	Up	5.47e-11	3.04e-13	known_mRNA	motA	K02556|1|1.6e-150|537.3|cfar:CI104_15550|chemotaxis protein MotA	-	-	-	gi|919951007|ref|WP_052918887.1|/1.0e-157/flagellar motor protein MotA [Escherichia coli]
ECs_2592	390	23.296	144.359	2.6315	Up	6.1e-11	3.52e-13	known_mRNA	cheY	K03413|1|5.7e-65|251.9|ecoa:APECO78_13225|two-component system, chemotaxis family, chemotaxis protein CheY	-	-	-	gi|1001354592|gb|KXQ34375.1|/3.7e-64/two-component system response regulator [Escherichia coli]
ECs_3279	342	19.2382	112.759	2.5512	Up	7.53e-11	4.5e-13	known_mRNA	flxA	-	-	-	-	gi|408549346|gb|EKK26707.1|/6.4e-52/flxA-like family protein [Escherichia coli 5.2239]
ECs_2679	687	13.4252	111.71	3.05674	Up	8.05e-11	4.97e-13	known_mRNA	fliH	K02411|1|1.6e-126|457.2|elr:ECO55CA74_11505|flagellar assembly protein FliH	GO:0009288//bacterial-type flagellum	GO:0003774//motor activity	GO:0071973//bacterial-type flagellum-dependent cell motility	gi|12516044|gb|AAG56955.1|AE005416_9/1.0e-125/flagellar biosynthesis; export of flagellar proteins [Escherichia coli O157:H7 str. EDL933]
ECs_1992	1314	218.846	56.2439	-1.96015	Down	8.06e-11	5.15e-13	known_mRNA	ECs_1992	K21449|1|7.9e-34|150.2|hpaz:K756_07145|trimeric autotransporter adhesin	-	-	-	gi|693261506|ref|WP_032362306.1|/4.5e-247/tail fiber protein [Escherichia coli]
ECs_1451	417	31.6177	252.471	2.99731	Up	8.32e-11	5.48e-13	known_mRNA	flgB	K02387|1|4.9e-70|268.9|ecs:ECs1451|flagellar basal-body rod protein FlgB	GO:0030694//bacterial-type flagellum basal body, rod;GO:0009424//bacterial-type flagellum hook	-	GO:0071978//bacterial-type flagellum-dependent swarming motility	gi|446807452|ref|WP_000884708.1|/3.1e-69/flagellar biosynthesis protein FlgB [Escherichia coli]
ECs_2664	411	39.0338	263.508	2.75505	Up	2.04e-10	1.38e-12	known_mRNA	fliS	K02422|1|1.1e-66|257.7|elr:ECO55CA74_11435|flagellar protein FliS	GO:0005829//cytosol;GO:0009288//bacterial-type flagellum	-	GO:0044780//bacterial-type flagellum assembly	gi|446192810|ref|WP_000270665.1|/7.1e-66/flagellar export chaperone FliS [Escherichia coli]
ECs_2684	1005	21.6887	144.774	2.73878	Up	2.67e-10	1.87e-12	known_mRNA	fliM	K02416|1|3.3e-189|666.0|ecoi:ECOPMV1_02034|flagellar motor switch protein FliM	GO:0005886//plasma membrane;GO:0009425//bacterial-type flagellum basal body	GO:0003774//motor activity	GO:0006935//chemotaxis;GO:0071973//bacterial-type flagellum-dependent cell motility	gi|481024523|ref|WP_001295641.1|/2.1e-188/MULTISPECIES: flagellar motor switch protein FliM [Proteobacteria]
ECs_2685	414	6.56639	58.5431	3.15633	Up	3.01e-10	2.17e-12	known_mRNA	fliN	K02417|1|3.1e-69|266.2|ell:WFL_10395|flagellar motor switch protein FliN/FliY	GO:0005886//plasma membrane;GO:0009425//bacterial-type flagellum basal body	GO:0003774//motor activity	GO:0006935//chemotaxis;GO:0071973//bacterial-type flagellum-dependent cell motility	gi|447204842|ref|WP_001282098.1|/2.0e-68/MULTISPECIES: flagellar motor switch protein FliN [Proteobacteria]
ECs_2860	747	82.3869	9.82384	-3.06806	Down	3.15e-10	2.34e-12	known_mRNA	wcaE	K13683|1|9.4e-141|504.6|ece:Z3219|putative colanic acid biosynthesis glycosyltransferase [EC:2.4.-.-]	-	GO:0016757//transferase activity, transferring glycosyl groups	-	gi|446849812|ref|WP_000927068.1|/6.1e-140/colanic acid biosynthesis glycosyltransferase WcaE [Escherichia coli]
ECs_5091	2229	246.522	1028.09	2.06018	Up	5.49e-10	4.18e-12	known_mRNA	crfC	-	-	GO:0005525//GTP binding	-	gi|254595531|gb|ACT74892.1|/0.0e+00/conserved protein with nucleoside triphosphate hydrolase domain [Escherichia coli O157:H7 str. TW14359]
ECs_1449	294	36.8799	163.733	2.15044	Up	8.03e-10	6.28e-12	known_mRNA	flgM	K02398|1|3.8e-45|185.7|elx:CDCO157_1384|negative regulator of flagellin synthesis FlgM	-	-	GO:0045892//negative regulation of transcription, DNA-templated	gi|445943029|ref|WP_000020884.1|/2.5e-44/MULTISPECIES: negative regulator of flagellin synthesis [Enterobacteriaceae]
ECs_2865	2163	81.8798	13.3155	-2.6204	Down	1.06e-09	8.54e-12	known_mRNA	wzc	K16692|1|0.0e+00|1286.6|cko:CKO_00725|tyrosine-protein kinase Etk/Wzc [EC:2.7.10.-]	GO:0016021//integral component of membrane	GO:0004715//non-membrane spanning protein tyrosine kinase activity	GO:0009103//lipopolysaccharide biosynthetic process;GO:0045226//extracellular polysaccharide biosynthetic process;GO:0018108//peptidyl-tyrosine phosphorylation	gi|657334343|ref|WP_029397737.1|/0.0e+00/tyrosine protein kinase [Escherichia coli]
ECs_1037	168	1312.79	379.009	-1.79233	Down	1.8e-09	1.48e-11	known_mRNA	rmf	K03812|1|5.6e-25|117.9|ecok:ECMDS42_0805|ribosome modulation factor	GO:0005737//cytoplasm	GO:0043024//ribosomal small subunit binding;GO:0043022//ribosome binding	GO:0032055//negative regulation of translation in response to stress	gi|913464012|ref|WP_050440046.1|/3.6e-24/ribosome modulation factor [Escherichia coli]
ECs_1459	942	28.3438	140.67	2.31121	Up	2.06e-09	1.74e-11	known_mRNA	flgJ	K02395|1|4.8e-174|615.5|elr:ECO55CA74_06540|flagellar protein FlgJ	GO:0042597//periplasmic space	GO:0004040//amidase activity;GO:0016798//hydrolase activity, acting on glycosyl bonds	GO:0044780//bacterial-type flagellum assembly;GO:0071555//cell wall organization;GO:0008152//metabolic process	gi|485657860|ref|WP_001301817.1|/3.1e-173/peptidoglycan hydrolase FlgJ [Escherichia coli]
ECs_2589	2079	58.3099	289.313	2.31082	Up	2.65e-09	2.29e-11	known_mRNA	flhA_2	K02400|1|0.0e+00|1287.7|cko:CKO_01079|flagellar biosynthesis protein FlhA	-	-	-	gi|545294327|ref|WP_021574643.1|/0.0e+00/flagellar biosynthesis protein FlhA [Escherichia coli]
BGI_novel_C37	2798	974.564	368.174	-1.40437	Down	7.06e-09	6.25e-11	novel_mRNA	-	K06904|1|8.4e-09|68.2|wcl:WCLE_003230|uncharacterized protein;K21449|2|8.4e-09|68.2|hif:HIBPF_06240|trimeric autotransporter adhesin	-	GO:0008233//peptidase activity	GO:0006508//proteolysis	gi|208732143|gb|EDZ80831.1|/0.0e+00/putative caudovirus prohead protease [Escherichia coli O157:H7 str. EC4045]
ECs_2593	1050	40.1136	181.404	2.17704	Up	8.9e-09	8.06e-11	known_mRNA	cheB	K03412|1|2.0e-184|650.2|sty:STY2126|two-component system, chemotaxis family, protein-glutamate methylesterase/glutaminase [EC:3.1.1.61 3.5.1.44]	-	-	-	gi|445958515|ref|WP_000036370.1|/3.3e-192/chemotaxis response regulator protein-glutamate methylesterase [Escherichia coli]
ECs_2597	504	66.2157	291.715	2.13931	Up	1.24e-08	1.15e-10	known_mRNA	cheW	K03408|1|6.5e-85|318.5|edh:EcDH1_1753|purine-binding chemotaxis protein CheW	-	-	-	gi|446069447|ref|WP_000147302.1|/4.2e-84/MULTISPECIES: chemotaxis protein CheW [Proteobacteria]
ECs_1549	717	293.51	98.7816	-1.5711	Down	1.37e-08	1.3e-10	known_mRNA	ECs_1549	-	-	-	-	gi|447198251|ref|WP_001275507.1|/1.3e-131/tail protein [Escherichia coli]
ECs_1448	417	103.856	527.476	2.34452	Up	1.8e-08	1.77e-10	known_mRNA	flgN	K02399|1|4.0e-72|275.8|ecoo:ECRM13514_1360|flagella synthesis protein FlgN	-	-	GO:0044780//bacterial-type flagellum assembly	gi|446119505|ref|WP_000197360.1|/2.6e-71/flagella synthesis chaperone protein FlgN [Escherichia coli]
ECs_2599	927	82.3193	443.127	2.42842	Up	1.8e-08	1.78e-10	known_mRNA	motB	K02557|1|1.3e-171|607.4|ecf:ECH74115_2628|chemotaxis protein MotB	-	-	-	gi|331059187|gb|EGI31164.1|/8.3e-171/chemotaxis protein MotB [Escherichia coli TA143]
ECs_3954	1521	28.6179	146.206	2.35302	Up	2.12e-08	2.14e-10	known_mRNA	aer	K03776|1|6.4e-253|878.2|efe:EFER_3024|aerotaxis receptor	-	-	-	gi|446016819|ref|WP_000094674.1|/3.5e-283/aerotaxis receptor [Escherichia coli]
ECs_2591	645	60.7161	296.978	2.2902	Up	2.29e-08	2.36e-10	known_mRNA	cheZ	K03414|1|5.0e-114|415.6|ecs:ECs2591|chemotaxis protein CheZ	-	-	-	gi|446906346|ref|WP_000983602.1|/3.2e-113/protein phosphatase CheZ [Escherichia coli]
ECs_2858	1122	137.589	38.2656	-1.84625	Down	4.06e-08	4.27e-10	known_mRNA	gmd	K01711|1|1.7e-210|736.9|eab:ECABU_c23860|GDPmannose 4,6-dehydratase [EC:4.2.1.47]	-	GO:0070401//NADP+ binding;GO:0008446//GDP-mannose 4,6-dehydratase activity	GO:0019673//GDP-mannose metabolic process;GO:0042351//'de novo' GDP-L-fucose biosynthetic process;GO:0009242//colanic acid biosynthetic process	gi|445970335|ref|WP_000048190.1|/8.6e-215/MULTISPECIES: GDP-mannose 4,6-dehydratase [Proteobacteria]
ECs_4389	339	452.441	1175.42	1.37738	Up	5.22e-08	5.59e-10	known_mRNA	hdeB	K19778|1|2.7e-58|229.6|ece:Z4921|acid stress chaperone HdeB	GO:0042597//periplasmic space	GO:0051082//unfolded protein binding	GO:0009268//response to pH;GO:0033554//cellular response to stress	gi|446462936|ref|WP_000540790.1|/1.7e-57/acid-resistance protein HdeB [Escherichia coli]
ECs_1990	3498	336.889	109.922	-1.6158	Down	6.22e-08	6.79e-10	known_mRNA	ECs_1990	K04565|1|1.7e-54|220.3|ece:Z3312|superoxide dismutase, Cu-Zn family [EC:1.15.1.1];K21449|4|1.5e-07|64.3|ppj:RK21_05834|trimeric autotransporter adhesin	-	-	-	gi|446437043|ref|WP_000514898.1|/0.0e+00/host specificity protein J [Escherichia coli]
ECs_2026	1641	81.104	302.753	1.9003	Up	6.24e-08	6.93e-10	known_mRNA	trg	K05876|1|2.8e-262|909.4|ema:C1192_05285|methyl-accepting chemotaxis protein III, ribose and galactose sensor receptor	GO:0016021//integral component of membrane	GO:0004888//transmembrane signaling receptor activity	GO:0007165//signal transduction;GO:0006935//chemotaxis	gi|447021290|ref|WP_001098546.1|/3.3e-295/methyl-accepting chemotaxis protein [Escherichia coli]
ECs_1793	1938	711.176	267.913	-1.40844	Down	6.27e-08	7.1e-10	known_mRNA	ECs_1793	K06904|1|5.8e-09|68.2|wcl:WCLE_003230|uncharacterized protein;K21449|2|1.0e-08|67.4|hif:HIBPF_06240|trimeric autotransporter adhesin	-	GO:0008233//peptidase activity	GO:0006508//proteolysis	gi|208732143|gb|EDZ80831.1|/0.0e+00/putative caudovirus prohead protease [Escherichia coli O157:H7 str. EC4045]
ECs_0207	1359	2386.67	935.363	-1.3514	Down	9.39e-08	1.08e-09	known_mRNA	mltD	K08307|1|7.2e-240|834.7|cama:F384_01090|membrane-bound lytic murein transglycosylase D [EC:4.2.2.-]	GO:0005886//plasma membrane;GO:0009279//cell outer membrane	GO:0008933//lytic transglycosylase activity;GO:0016837//carbon-oxygen lyase activity, acting on polysaccharides;GO:0016798//hydrolase activity, acting on glycosyl bonds	GO:0000270//peptidoglycan metabolic process;GO:0051353//positive regulation of oxidoreductase activity;GO:0071555//cell wall organization	gi|446567340|ref|WP_000644686.1|/9.4e-256/lytic transglycosylase [Escherichia coli]
ECs_2031	225	341.341	97.5719	-1.80668	Down	9.59e-08	1.13e-09	known_mRNA	ydcH	K09794|1|6.1e-35|151.4|elx:CDCO157_1876|uncharacterized protein	-	-	-	gi|320190119|gb|EFW64770.1|/3.9e-34/YdcH protein [Escherichia coli O157:H7 str. EC1212]
ECs_2853	1371	64.0155	12.2641	-2.38398	Down	2.81e-07	3.35e-09	known_mRNA	cpsG	K01840|1|4.3e-248|862.1|cro:ROD_21841|phosphomannomutase [EC:5.4.2.8]	-	GO:0004615//phosphomannomutase activity;GO:0000287//magnesium ion binding	GO:0005975//carbohydrate metabolic process	gi|485658072|ref|WP_001302013.1|/2.9e-265/phosphomannomutase [Escherichia coli]
ECs_2682	1128	23.8277	117.991	2.30797	Up	3.24e-07	3.94e-09	known_mRNA	fliK	K02414|1|1.9e-206|723.4|ecs:ECs2682|flagellar hook-length control protein FliK	GO:0009424//bacterial-type flagellum hook	-	GO:0044780//bacterial-type flagellum assembly	gi|446542729|ref|WP_000620075.1|/1.3e-205/flagellar hook-length control protein FliK [Escherichia coli]
ECs_0119	1893	2792.12	6347.18	1.18476	Up	5.41e-07	6.68e-09	known_mRNA	aceF	K00627|1|0.0e+00|1205.7|ecs:ECs0119|pyruvate dehydrogenase E2 component (dihydrolipoamide acetyltransferase) [EC:2.3.1.12]	GO:0045254//pyruvate dehydrogenase complex	GO:0004742//dihydrolipoyllysine-residue acetyltransferase activity	GO:0006096//glycolytic process	gi|446886299|ref|WP_000963555.1|/0.0e+00/pyruvate dehydrogenase complex dihydrolipoyllysine-residue acetyltransferase [Escherichia coli]
ECs_2302	1254	4199.93	1517.2	-1.46896	Down	5.95e-07	7.47e-09	known_mRNA	ynfM	K08224|1|1.8e-213|746.9|sbz:A464_1505|MFS transporter, YNFM family, putative membrane transport protein	GO:0016021//integral component of membrane	GO:0005215//transporter activity	GO:0055085//transmembrane transport	gi|919965114|ref|WP_052922634.1|/2.4e-234/hypothetical protein [Escherichia coli]
ECs_2671	480	2373.72	1071.12	-1.14804	Down	7.93e-07	1.01e-08	known_mRNA	yedL	K03829|1|3.5e-88|329.3|ece:Z3022|putative acetyltransferase [EC:2.3.1.-]	-	GO:0008080//N-acetyltransferase activity	-	gi|446416313|ref|WP_000494168.1|/2.3e-87/N-acetyltransferase [Escherichia coli]
ECs_1450	660	32.9609	137.064	2.05602	Up	8.67e-07	1.12e-08	known_mRNA	flgA	K02386|1|1.2e-86|324.7|cko:CKO_01987|flagella basal body P-ring formation protein FlgA	GO:0042597//periplasmic space	-	GO:0044781//bacterial-type flagellum organization	gi|446802450|ref|WP_000879706.1|/2.7e-115/flagellar basal body P-ring biosynthesis protein FlgA [Escherichia coli]
ECs_2613	498	1048.55	413.932	-1.34093	Down	1.23e-06	1.63e-08	known_mRNA	ftnA	K02217|1|2.3e-90|336.7|ecok:ECMDS42_1565|ferritin [EC:1.16.3.2]	-	-	-	gi|26108577|gb|AAN80780.1|AE016762_33/1.5e-89/Ferritin 1 [Escherichia coli CFT073]
ECs_3040	1011	75.787	20.6545	-1.8755	Down	1.41e-06	1.88e-08	known_mRNA	mglC	K10541|1|4.6e-183|645.6|eok:G2583_2691|methyl-galactoside transport system permease protein	GO:0005886//plasma membrane;GO:0016021//integral component of membrane	GO:0015407//monosaccharide-transporting ATPase activity	GO:0015749//monosaccharide transport;GO:0006974//cellular response to DNA damage stimulus	gi|447197850|ref|WP_001275106.1|/3.0e-182/beta-methylgalactoside transporter [Escherichia coli]
ECs_2829	1167	914.174	312.13	-1.55032	Down	1.41e-06	1.92e-08	known_mRNA	ugd	K00012|1|6.3e-216|755.0|edh:EcDH1_1629|UDPglucose 6-dehydrogenase [EC:1.1.1.22]	-	GO:0051287//NAD binding;GO:0005515//protein binding;GO:0003979//UDP-glucose 6-dehydrogenase activity	GO:0009103//lipopolysaccharide biosynthetic process;GO:0006065//UDP-glucuronate biosynthetic process;GO:0009242//colanic acid biosynthetic process;GO:0055114//oxidation-reduction process	gi|446627511|ref|WP_000704857.1|/4.0e-215/MULTISPECIES: UDP-glucose 6-dehydrogenase [Enterobacteriaceae]
ECs_1975	1224	290.809	103.607	-1.48896	Down	1.45e-06	2e-08	known_mRNA	ECs_1975	-	-	-	-	gi|446062043|ref|WP_000139898.1|/1.7e-235/phage portal protein [Escherichia coli]
ECs_4932	1602	498.308	170.875	-1.54409	Down	1.56e-06	2.19e-08	known_mRNA	aceB	K01638|1|4.9e-304|1048.1|efe:EFER_4067|malate synthase [EC:2.3.3.9]	-	-	-	gi|920007245|ref|WP_052933009.1|/1.0e-310/malate synthase A [Escherichia coli]
ECs_2861	1218	109.438	18.7967	-2.54156	Down	3.22e-06	4.57e-08	known_mRNA	wcaD	K13620|1|5.3e-226|788.5|ecs:ECs2861|putative colanic acid polymerase	GO:0016021//integral component of membrane	-	-	gi|15832115|ref|NP_310888.1|/3.4e-225/colanic acid biosynthesis protein [Escherichia coli O157:H7 str. Sakai]
ECs_1258	1092	1359.77	484.794	-1.48792	Down	3.26e-06	4.7e-08	known_mRNA	rutA	K09018|1|5.2e-188|662.1|pgz:C2E15_07960|pyrimidine oxygenase [EC:1.14.99.46]	-	GO:0004497//monooxygenase activity;GO:0016705//oxidoreductase activity, acting on paired donors, with incorporation or reduction of molecular oxygen	GO:0006212//uracil catabolic process;GO:0019740//nitrogen utilization;GO:0055114//oxidation-reduction process	gi|12514369|gb|AAG55628.1|AE005300_12/2.8e-210/orf, hypothetical protein [Escherichia coli O157:H7 str. EDL933]
ECs_2466	273	10.4916	62.679	2.57874	Up	3.68e-06	5.38e-08	known_mRNA	ynjH	-	-	-	-	gi|921916867|emb|CTT41926.1|/1.3e-44/protein [Escherichia coli]
ECs_2427	1899	106.2	29.6513	-1.84061	Down	3.77e-06	5.59e-08	known_mRNA	espL1	K06867|1|0.0e+00|1252.3|elx:CDCO157_2261|uncharacterized protein	-	-	-	gi|187769399|gb|EDU33243.1|/0.0e+00/ankyrin repeat protein B [Escherichia coli O157:H7 str. EC4196]
ECs_0248	2445	263.592	91.4263	-1.52763	Down	3.78e-06	5.68e-08	known_mRNA	fadE	K06445|1|0.0e+00|1515.0|koc:AB185_30740|acyl-CoA dehydrogenase [EC:1.3.99.-]	GO:0016021//integral component of membrane	GO:0050660//flavin adenine dinucleotide binding;GO:0003995//acyl-CoA dehydrogenase activity	GO:0033539//fatty acid beta-oxidation using acyl-CoA dehydrogenase	gi|970557962|ref|WP_058819975.1|/0.0e+00/acyl-CoA dehydrogenase [Salmonella enterica]
ECs_2681	444	4.33096	28.2229	2.70411	Up	4.81e-06	7.32e-08	known_mRNA	fliJ	K02413|1|6.7e-78|295.0|eko:EKO11_1832|flagellar FliJ protein	GO:0005886//plasma membrane;GO:0009288//bacterial-type flagellum	GO:0003774//motor activity	GO:0006935//chemotaxis;GO:0071973//bacterial-type flagellum-dependent cell motility;GO:0044781//bacterial-type flagellum organization;GO:0015031//protein transport	gi|446730328|ref|WP_000807584.1|/4.3e-77/MULTISPECIES: flagellar protein FliJ [Proteobacteria]
ECs_1417	651	140.621	47.8572	-1.555	Down	5.07e-06	7.83e-08	known_mRNA	csgD	K04333|1|8.0e-120|434.9|eih:ECOK1_1145|LuxR family transcriptional regulator, csgAB operon transcriptional regulatory protein	-	GO:0003677//DNA binding	GO:0006355//regulation of transcription, DNA-templated	gi|446403645|ref|WP_000481500.1|/5.2e-119/MULTISPECIES: helix-turn-helix transcriptional regulator [Enterobacteriaceae]
ECs_1983	3081	705.745	275.376	-1.35774	Down	5.86e-06	9.17e-08	known_mRNA	ECs_1983	K21449|1|4.6e-08|65.9|lcu:PL11_002025|trimeric autotransporter adhesin;K03110|3|9.6e-06|58.2|mmk:MU9_3413|fused signal recognition particle receptor	-	-	-	gi|15831237|ref|NP_310010.1|/0.0e+00/tail length tape measure protein [Escherichia coli O157:H7 str. Sakai]
ECs_4863	213	340.624	902.733	1.40612	Up	8.2e-06	1.3e-07	known_mRNA	rpmE	K02909|1|2.6e-35|152.5|ecoa:APECO78_00435|large subunit ribosomal protein L31	GO:0022625//cytosolic large ribosomal subunit	GO:0003735//structural constituent of ribosome;GO:0008270//zinc ion binding;GO:0019843//rRNA binding	GO:0006412//translation	gi|446633423|ref|WP_000710769.1|/1.7e-34/MULTISPECIES: 50S ribosomal protein L31 [Proteobacteria]
ECs_2683	465	3.08821	23.0143	2.89769	Up	8.31e-06	1.33e-07	known_mRNA	fliL	K02415|1|9.9e-80|301.2|eih:ECOK1_2061|flagellar FliL protein	GO:0005886//plasma membrane;GO:0016021//integral component of membrane;GO:0009425//bacterial-type flagellum basal body	-	GO:0006935//chemotaxis;GO:0071978//bacterial-type flagellum-dependent swarming motility	gi|446055251|ref|WP_000133106.1|/6.4e-79/MULTISPECIES: flagellar basal body-associated protein FliL [Proteobacteria]
ECs_2665	366	15.6082	70.0367	2.1658	Up	8.52e-06	1.39e-07	known_mRNA	fliT	K02423|1|4.7e-61|238.8|ecoh:ECRM13516_2412|flagellar protein FliT	GO:0005829//cytosol	GO:0005515//protein binding	GO:0006457//protein folding;GO:0006355//regulation of transcription, DNA-templated;GO:1902209//negative regulation of bacterial-type flagellum assembly;GO:0071973//bacterial-type flagellum-dependent cell motility	gi|446937777|ref|WP_001015033.1|/3.0e-60/MULTISPECIES: flagellar protein FliT [Enterobacteriaceae]
ECs_4377	567	5557.97	13011.7	1.22718	Up	1e-05	1.66e-07	known_mRNA	slp	K07285|1|1.5e-106|390.6|eoh:ECO103_4234|outer membrane lipoprotein	GO:0019867//outer membrane	-	-	gi|914268172|ref|WP_050561700.1|/9.7e-106/hypothetical protein, partial [Escherichia coli]
ECs_0118	2664	6229.79	12729.8	1.03095	Up	1e-05	1.67e-07	known_mRNA	aceE	K00163|1|0.0e+00|1703.3|ecln:ECNIH4_19015|pyruvate dehydrogenase E1 component [EC:1.2.4.1]	-	-	-	gi|919993497|ref|WP_052929513.1|/0.0e+00/pyruvate dehydrogenase [Escherichia coli]
ECs_1461	954	481.868	1662.42	1.78658	Up	1.11e-05	1.87e-07	known_mRNA	flgL	K02397|1|2.2e-150|537.0|efe:EFER_1845|flagellar hook-associated protein 3 FlgL	GO:0009424//bacterial-type flagellum hook	GO:0005198//structural molecule activity	GO:0071973//bacterial-type flagellum-dependent cell motility	gi|447135534|ref|WP_001212790.1|/2.2e-171/flagellar hook-associated protein FlgL [Escherichia coli]
ECs_0819	498	177.819	69.5194	-1.35493	Down	1.32e-05	2.25e-07	known_mRNA	rrrD	K01185|1|1.2e-91|340.9|etw:ECSP_0841|lysozyme [EC:3.2.1.17]	-	GO:0003796//lysozyme activity	GO:0042742//defense response to bacterium;GO:0009253//peptidoglycan catabolic process;GO:0019835//cytolysis;GO:0016998//cell wall macromolecule catabolic process	gi|445997252|ref|WP_000075107.1|/7.8e-91/lysozyme [Escherichia coli]
ECs_5020	921	118.998	25.0918	-2.24565	Down	1.57e-05	2.71e-07	known_mRNA	malM	K05775|1|1.5e-167|594.0|elr:ECO55CA74_23280|maltose operon periplasmic protein	GO:0042597//periplasmic space	-	GO:0008643//carbohydrate transport	gi|485657818|ref|WP_001301777.1|/9.4e-167/maltose operon protein MalM [Escherichia coli]
pO157p18	2997	513.911	1071.54	1.06009	Up	2.46e-05	4.3e-07	known_mRNA	hlyA	K11005|1|0.0e+00|1960.3|ece:Z_L7048|hemolysin A	GO:0005576//extracellular region	GO:0005509//calcium ion binding	GO:0009405//pathogenesis	gi|446139884|ref|WP_000217739.1|/0.0e+00/hemolysin A [Escherichia coli]
ECs_2738	468	114.101	38.3006	-1.57488	Down	3.36e-05	5.96e-07	known_mRNA	ECs_2738	K14744|1|4.5e-80|302.4|ece:Z2369|prophage endopeptidase [EC:3.4.-.-]	-	-	GO:0019835//cytolysis;GO:0019076//viral release from host cell	gi|447005426|ref|WP_001082682.1|/2.9e-79/MULTISPECIES: endopeptidase [Escherichia]
ECs_1987	582	146.706	52.9127	-1.47124	Down	3.65e-05	6.54e-07	known_mRNA	ECs_1987	-	GO:0016021//integral component of membrane	-	-	gi|914241643|ref|WP_050556952.1|/6.0e-103/phage tail protein, partial [Escherichia coli]
ECs_0322	669	92.8314	29.3506	-1.66122	Down	3.7e-05	6.7e-07	known_mRNA	ecpB	K21965|1|4.4e-121|439.1|ece:Z0359|Mat/Ecp fimbriae periplasmic chaperone	-	-	-	gi|446639040|ref|WP_000716386.1|/2.8e-120/fimbrial chaperone EcpB [Escherichia coli]
ECs_4693	891	745.873	235.119	-1.66554	Down	3.99e-05	7.31e-07	known_mRNA	rbsB	K10439|1|7.0e-159|565.1|ebr:ECB_03637|ribose transport system substrate-binding protein	-	GO:0015407//monosaccharide-transporting ATPase activity;GO:0016301//kinase activity	GO:0015749//monosaccharide transport;GO:0016310//phosphorylation	gi|1001344611|gb|KXQ24634.1|/4.5e-158/D-ribose ABC transporter substrate-binding protein [Escherichia coli]
ECs_1978	447	99.3704	32.8679	-1.59614	Down	4.14e-05	7.66e-07	known_mRNA	ECs_1978	-	-	-	-	gi|187766780|gb|EDU30624.1|/1.7e-76/phage protein, HK97 gp10 family [Escherichia coli O157:H7 str. EC4196]
ECs_4385	624	1983	3802.01	0.939074	Up	4.35e-05	8.15e-07	known_mRNA	ECs_4385	K01485|1|1.0e-10|72.4|sfa:Sfla_2548|cytosine deaminase [EC:3.5.4.1];K19267|2|5.7e-06|56.6|rmm:ROSMUCSMR3_04208|NAD(P)H dehydrogenase (quinone) [EC:1.6.5.2]	-	-	-	gi|15833639|ref|NP_312412.1|/1.3e-111/ShuY-like protein [Escherichia coli O157:H7 str. Sakai]
ECs_0966	225	341.483	145.936	-1.22648	Down	5.21e-05	9.86e-07	known_mRNA	cspD	K03704|1|8.5e-37|157.5|elp:P12B_c0865|cold shock protein (beta-ribbon, CspA family)	GO:0005829//cytosol	GO:0003723//RNA binding;GO:0003697//single-stranded DNA binding	GO:0008156//negative regulation of DNA replication;GO:0042594//response to starvation;GO:0006355//regulation of transcription, DNA-templated	gi|446332930|ref|WP_000410785.1|/5.5e-36/MULTISPECIES: cold-shock protein CspD [Proteobacteria]
ECs_1974	1365	136.231	46.658	-1.54585	Down	6.47e-05	1.24e-06	known_mRNA	ECs_1974	-	-	-	-	gi|446189448|ref|WP_000267303.1|/5.1e-262/phage portal protein [Escherichia coli]
ECs_4933	1305	470.973	192.09	-1.29386	Down	6.95e-05	1.35e-06	known_mRNA	aceA	K01637|1|2.1e-244|849.7|cbra:A6J81_15615|isocitrate lyase [EC:4.1.3.1]	-	-	-	gi|15826514|pdb|1IGW|A/9.6e-250/Chain A, Crystal Structure Of The Isocitrate Lyase From The A219c Mutant Of Escherichia Coli
ECs_0251	741	618.187	292.183	-1.08117	Down	6.95e-05	1.37e-06	known_mRNA	yafK	-	-	GO:0016757//transferase activity, transferring glycosyl groups;GO:0016787//hydrolase activity	GO:0008360//regulation of cell shape;GO:0071555//cell wall organization;GO:0009252//peptidoglycan biosynthetic process	gi|447148423|ref|WP_001225679.1|/2.7e-140/MULTISPECIES: transpeptidase [Proteobacteria]
ECs_2857	966	66.4656	20.5627	-1.69257	Down	6.95e-05	1.38e-06	known_mRNA	wcaG	K02377|1|4.7e-185|652.1|etw:ECSP_2807|GDP-L-fucose synthase [EC:1.1.1.271]	-	GO:0070401//NADP+ binding;GO:0050577//GDP-L-fucose synthase activity;GO:0016853//isomerase activity	GO:0042351//'de novo' GDP-L-fucose biosynthetic process;GO:0055114//oxidation-reduction process	gi|446012056|ref|WP_000089911.1|/3.0e-184/GDP-fucose synthetase [Escherichia coli]
ECs_0323	588	215.295	61.9002	-1.7983	Down	6.95e-05	1.39e-06	known_mRNA	ecpA	K21964|1|9.5e-104|381.3|eun:UMNK88_341|Mat/Ecp fimbriae major subunit	GO:0009289//pilus	-	-	gi|446653626|ref|WP_000730972.1|/6.1e-103/MULTISPECIES: common pilus major fimbrillin subunit EcpA [Proteobacteria]
ECs_1091	315	355.154	156.342	-1.18374	Down	7.29e-05	1.47e-06	known_mRNA	pchA	-	-	-	-	gi|485662343|ref|WP_001303878.1|/3.4e-52/MULTISPECIES: transcriptional regulator [Escherichia]
ECs_2705	852	917.341	284.163	-1.69074	Down	7.3e-05	1.49e-06	known_mRNA	hchA	K05523|1|5.3e-164|582.0|elr:ECO55CA74_11625|D-lactate dehydratase / protein deglycase [EC:4.2.1.130 3.5.1.124]	GO:0005829//cytosol	GO:0019172//glyoxalase III activity;GO:0008270//zinc ion binding;GO:0016790//thiolester hydrolase activity;GO:0016811//hydrolase activity, acting on carbon-nitrogen (but not peptide) bonds, in linear amides;GO:0051082//unfolded protein binding	GO:0042026//protein refolding;GO:0019243//methylglyoxal catabolic process to D-lactate via S-lactoyl-glutathione;GO:0010447//response to acidic pH;GO:0051595//response to methylglyoxal;GO:0019249//lactate biosynthetic process;GO:0030091//protein repair	gi|446140373|ref|WP_000218228.1|/3.4e-163/Molecular chaperone Hsp31 and glyoxalase 3 [Escherichia coli]
ECs_2495	1491	309.382	142.995	-1.11343	Down	8.07e-05	1.66e-06	known_mRNA	yeaJ	K02488|1|3.0e-21|108.6|hmr:Hipma_0333|two-component system, cell cycle response regulator [EC:2.7.7.65];K21085|2|2.2e-19|102.4|kpj:N559_1835|diguanylate cyclase [EC:2.7.7.65]	GO:0016021//integral component of membrane	GO:0052621//diguanylate cyclase activity	-	gi|446688788|ref|WP_000766134.1|/3.7e-282/diguanylate cylase [Escherichia coli]
ECs_4673	420	2588.58	5294.72	1.0324	Up	8.34e-05	1.73e-06	known_mRNA	atpC	K02114|1|2.2e-70|270.0|elx:CDCO157_4409|F-type H+-transporting ATPase subunit epsilon	GO:0045261//proton-transporting ATP synthase complex, catalytic core F(1);GO:0005886//plasma membrane	GO:0046961//proton-transporting ATPase activity, rotational mechanism;GO:0046933//proton-transporting ATP synthase activity, rotational mechanism;GO:0005524//ATP binding	GO:0042777//plasma membrane ATP synthesis coupled proton transport	gi|26110904|gb|AAN83088.1|AE016769_203/8.6e-75/Hypothetical protein c4656 [Escherichia coli CFT073]
ECs_1740	618	90.8782	33.3924	-1.44442	Down	9.59e-05	2.01e-06	known_mRNA	tdk	K00857|1|1.8e-113|413.7|eck:EC55989_1333|thymidine kinase [EC:2.7.1.21]	GO:0005737//cytoplasm	GO:0008270//zinc ion binding;GO:0004797//thymidine kinase activity;GO:0005524//ATP binding	GO:0009157//deoxyribonucleoside monophosphate biosynthetic process;GO:0016310//phosphorylation;GO:0071897//DNA biosynthetic process	gi|445990224|ref|WP_000068079.1|/1.2e-112/MULTISPECIES: thymidine kinase [Enterobacteriaceae]
pO157p22	741	58.7586	147.883	1.33159	Up	0.000101722	2.16e-06	known_mRNA	pO157p22	K03733|1|1.2e-07|62.4|ttk:TST_0070|integrase/recombinase XerC;K04763|2|1.2e-07|62.4|wma:WM2015_478|integrase/recombinase XerD	-	GO:0003677//DNA binding	GO:0015074//DNA integration;GO:0006310//DNA recombination	gi|446989664|ref|WP_001066920.1|/4.3e-138/recombinase [Escherichia coli]
ECs_2612	324	6.08545	29.7761	2.29072	Up	0.000103886	2.22e-06	known_mRNA	yecR	-	-	-	-	gi|408574401|gb|EKK50178.1|/5.8e-55/yecR-like lipofamily protein [Escherichia coli 8.0586]
ECs_1558	738	134.009	50.9927	-1.39396	Down	0.000108997	2.36e-06	known_mRNA	ECs_1558	-	-	-	-	gi|446890015|ref|WP_000967271.1|/4.6e-148/tail protein [Escherichia coli]
ECs_4740	708	86.251	203.221	1.23644	Up	0.000109674	2.39e-06	known_mRNA	yigA	K09921|1|7.6e-116|421.8|cko:CKO_00152|uncharacterized protein	-	-	-	gi|209753258|gb|ACI74936.1|/6.0e-129/site-specific recombinase XerC [Escherichia coli]
ECs_2850	1281	48.0924	11.5365	-2.0596	Down	0.000121668	2.68e-06	known_mRNA	wcaK	K16710|1|1.2e-239|833.9|eab:ECABU_c23780|colanic acid/amylovoran biosynthesis protein	-	GO:0004335//galactokinase activity	GO:0046835//carbohydrate phosphorylation	gi|446693503|ref|WP_000770849.1|/5.6e-242/colanic acid biosynthesis pyruvyl transferase WcaK [Escherichia coli]
ECs_2118	1593	176.465	61.5112	-1.52046	Down	0.000123521	2.75e-06	known_mRNA	lsrK	K11216|1|4.0e-258|895.6|spq:SPAB_05045|autoinducer-2 kinase [EC:2.7.1.189]	-	GO:0016301//kinase activity;GO:0016773//phosphotransferase activity, alcohol group as acceptor	GO:0016310//phosphorylation;GO:0005975//carbohydrate metabolic process	gi|693184699|ref|WP_032310786.1|/4.6e-310/autoinducer-2 kinase [Escherichia coli]
ECs_4556	579	50481.2	27840.1	-0.858583	Down	0.000146113	3.28e-06	known_mRNA	espA	K15344|1|1.5e-72|277.7|eal:EAKF1_ch1703c|secreted effector protein SseB	-	-	-	gi|446303661|ref|WP_000381516.1|/1.4e-96/secretion protein EspA [Escherichia coli]
ECs_4722	882	80.9875	196.266	1.27704	Up	0.0001468	3.32e-06	known_mRNA	rffH	K00973|1|3.6e-155|552.7|sew:SeSA_A4134|glucose-1-phosphate thymidylyltransferase [EC:2.7.7.24]	-	GO:0008879//glucose-1-phosphate thymidylyltransferase activity;GO:0046872//metal ion binding	GO:0045226//extracellular polysaccharide biosynthetic process	gi|487390076|ref|WP_001661537.1|/1.8e-154/glucose-1-phosphate thymidylyltransferase [Salmonella enterica]
ECs_1880	978	82.6824	186.396	1.17272	Up	0.000154036	3.52e-06	known_mRNA	pspF	K03974|1|4.4e-162|575.9|cro:ROD_17051|psp operon transcriptional activator	-	GO:0043565//sequence-specific DNA binding;GO:0005524//ATP binding;GO:0008134//transcription factor binding	GO:0006355//regulation of transcription, DNA-templated	gi|12515471|gb|AAG56501.1|AE005376_6/7.6e-183/psp operon transcriptional activator [Escherichia coli O157:H7 str. EDL933]
ECs_0982	627	160.884	65.2426	-1.30214	Down	0.0002288	5.27e-06	known_mRNA	ycaC	-	-	GO:0003824//catalytic activity	GO:0008152//metabolic process	gi|26107323|gb|AAN79506.1|AE016758_110/5.1e-116/Protein ycaC [Escherichia coli CFT073]
ECs_2189	1851	735.559	339.759	-1.11433	Down	0.000236264	5.5e-06	known_mRNA	ECs_2189	K07497|1|0.0e+00|1133.2|ecg:E2348C_1246|putative transposase	-	-	-	gi|445945329|ref|WP_000023184.1|/0.0e+00/9-O-acetyl-N-acetylneuraminic acid deacetylase [Escherichia coli]
ECs_0324	543	134.127	36.3507	-1.88354	Down	0.000245907	5.77e-06	known_mRNA	ecpR	K21963|1|1.6e-97|360.5|ecm:EcSMS35_0320|LuxR family transcriptional regulator, Mat/Ecp fimbriae transcriptional regulator	GO:0005737//cytoplasm	GO:0003677//DNA binding	GO:0006355//regulation of transcription, DNA-templated	gi|446142366|ref|WP_000220221.1|/1.0e-96/helix-turn-helix transcriptional regulator [Escherichia coli]
ECs_1986	744	116.812	43.5021	-1.42503	Down	0.000251455	5.95e-06	known_mRNA	ECs_1986	-	-	-	-	gi|446116908|ref|WP_000194763.1|/7.1e-149/tail protein [Escherichia coli]
ECs_5313	2151	316.518	153.868	-1.04059	Down	0.000258349	6.17e-06	known_mRNA	cstA	K06200|1|2.0e-292|1010.0|haa:A5892_01180|carbon starvation protein	GO:0016021//integral component of membrane	-	GO:0009267//cellular response to starvation	gi|447040424|ref|WP_001117680.1|/0.0e+00/MULTISPECIES: carbon starvation protein [Enterobacteriaceae]
ECs_2852	1395	21.895	4.69302	-2.22201	Down	0.000258349	6.22e-06	known_mRNA	wcaJ	K03606|1|2.2e-247|859.8|cir:C2U53_26265|putative colanic acid biosysnthesis UDP-glucose lipid carrier transferase	GO:0016021//integral component of membrane	GO:0047360	-	gi|693197518|ref|WP_032318859.1|/1.5e-269/UDP-glucose lipid carrier transferase [Escherichia coli]
ECs_2687	738	4.29318	22.0459	2.36039	Up	0.000280842	6.82e-06	known_mRNA	fliP	K02419|1|1.0e-131|474.6|eco:b1948|flagellar biosynthetic protein FliP	GO:0005886//plasma membrane;GO:0016021//integral component of membrane;GO:0009425//bacterial-type flagellum basal body	-	GO:0009306//protein secretion;GO:0044781//bacterial-type flagellum organization	gi|447176185|ref|WP_001253441.1|/6.7e-131/MULTISPECIES: flagellar biosynthetic protein FliP [Enterobacteriaceae]
ECs_1976	327	56.591	16.6904	-1.76155	Down	0.000323735	7.97e-06	known_mRNA	ECs_1976	-	-	-	-	gi|536792483|gb|ERB77767.1|/2.1e-52/phage gp6-like head-tail connector family protein [Escherichia coli B107]
ECs_2590	1149	11.7835	44.3136	1.91099	Up	0.000323735	8e-06	known_mRNA	flhB	K02401|1|6.0e-203|711.8|eal:EAKF1_ch4158|flagellar biosynthetic protein FlhB	-	-	-	gi|545140856|ref|WP_021500223.1|/5.7e-214/flagellar biosynthetic protein FlhB [Escherichia coli]
ECs_1980	717	76.253	26.9063	-1.50285	Down	0.000325855	8.12e-06	known_mRNA	ECs_1980	-	-	-	-	gi|914276464|ref|WP_050561944.1|/1.7e-131/phage tail protein, partial [Escherichia coli]
ECs_4723	675	65.6535	158.438	1.27098	Up	0.000327046	8.21e-06	known_mRNA	wecD	K16704|1|1.2e-121|441.0|elr:ECO55CA74_21995|dTDP-4-amino-4,6-dideoxy-D-galactose acyltransferase [EC:2.3.1.210]	-	GO:0008080//N-acetyltransferase activity	GO:0009246//enterobacterial common antigen biosynthetic process	gi|447067921|ref|WP_001145177.1|/7.5e-121/TDP-fucosamine acetyltransferase [Escherichia coli]
ECs_2888	333	71.4244	25.8396	-1.46684	Down	0.000360674	9.13e-06	known_mRNA	yegP	K09946|1|3.0e-54|216.1|ece:Z3249|uncharacterized protein	-	-	-	gi|12516289|gb|AAG57143.1|AE005435_1/1.9e-53/orf, hypothetical protein [Escherichia coli O157:H7 str. EDL933]
ECs_4645	1416	81.1046	23.795	-1.76912	Down	0.000391725	1e-05	known_mRNA	tnaA	K01667|1|4.7e-274|948.3|eok:G2583_4499|tryptophanase [EC:4.1.99.1]	GO:0005829//cytosol;GO:0060187//cell pole;GO:0016020//membrane	GO:0030955//potassium ion binding;GO:0080146//L-cysteine desulfhydrase activity;GO:0009034//tryptophanase activity;GO:0051213//dioxygenase activity;GO:0042802//identical protein binding;GO:0030170//pyridoxal phosphate binding	GO:0055114//oxidation-reduction process;GO:0006520//cellular amino acid metabolic process;GO:0006569//tryptophan catabolic process	gi|12518553|gb|AAG58908.1|AE005602_5/3.0e-273/tryptophanase [Escherichia coli O157:H7 str. EDL933]
ECs_3141	1158	127.468	47.1442	-1.43498	Down	0.000393876	1.01e-05	known_mRNA	arnB	K07806|1|2.4e-212|743.0|ecl:EcolC_1396|UDP-4-amino-4-deoxy-L-arabinose-oxoglutarate aminotransferase [EC:2.6.1.87]	-	GO:0099621;GO:0008483//transaminase activity	GO:0009103//lipopolysaccharide biosynthetic process;GO:0009245//lipid A biosynthetic process;GO:0046677//response to antibiotic	gi|431199228|gb|ELE97981.1|/1.4e-215/UDP-4-amino-4-deoxy-L-arabinose-oxoglutarate aminotransferase [Escherichia coli KTE111]
ECs_0704	1665	7148.08	1882.88	-1.92461	Down	0.000412399	1.08e-05	known_mRNA	asnB	K01953|1|0.0e+00|1112.4|ema:C1192_09350|asparagine synthase (glutamine-hydrolysing) [EC:6.3.5.4]	-	-	-	gi|487497344|ref|WP_001703316.1|/0.0e+00/asparagine synthetase B [Escherichia coli]
ECs_1800	717	115.461	45.978	-1.32839	Down	0.000412399	1.08e-05	known_mRNA	ECs_1800	-	-	-	-	gi|499220264|ref|WP_010917804.1|/2.2e-131/tail protein [Escherichia coli]
ECs_1080	213	3539.27	1585.12	-1.15887	Down	0.000526813	1.39e-05	known_mRNA	ECs_1080	K18919|1|1.1e-30|137.1|ecs:ECs1080|protein HokC/D	GO:0016021//integral component of membrane	-	-	gi|15830334|ref|NP_309107.1|/7.3e-30/prophage maintenance protein [Escherichia coli O157:H7 str. Sakai]
ECs_4555	1125	112657	64177	-0.811806	Down	0.00058863	1.56e-05	known_mRNA	espD	-	GO:0016021//integral component of membrane	-	GO:0009405//pathogenesis	gi|446858503|ref|WP_000935759.1|/3.9e-199/secretion protein EspD [Escherichia coli]
ECs_0786	1047	68.8284	146.496	1.08978	Up	0.000744636	1.99e-05	known_mRNA	galT	K00965|1|4.2e-195|685.6|ebf:D782_3091|UDPglucose--hexose-1-phosphate uridylyltransferase [EC:2.7.7.12]	-	GO:0008270//zinc ion binding;GO:0008108//UDP-glucose:hexose-1-phosphate uridylyltransferase activity	GO:0006012//galactose metabolic process	gi|486389895|ref|WP_001601961.1|/2.8e-207/galactose-1-phosphate uridylyltransferase [Escherichia coli]
ECs_0538	933	5.31255	22.1222	2.05802	Up	0.000827145	2.23e-05	known_mRNA	glsA	K01425|1|4.9e-171|605.5|eoj:ECO26_0520|glutaminase [EC:3.5.1.2]	-	GO:0004359//glutaminase activity	GO:0006541//glutamine metabolic process	gi|446805781|ref|WP_000883037.1|/1.8e-173/glutaminase 1 [Escherichia coli]
ECs_0897	1593	886.441	466.627	-0.925754	Down	0.000840618	2.28e-05	known_mRNA	ybiT	K10834|1|2.5e-207|726.9|bpm:BURPS1710b_2318|heme-transporting ATPase [EC:3.6.3.41];K10826|2|7.0e-202|708.8|bur:Bcep18194_A5068|Fe3+-transporting ATPase [EC:3.6.3.30];K10829|3|3.4e-124|450.7|hpa:HPAG1_0837|iron-chelate-transporting ATPase [EC:3.6.3.34];K06	-	GO:0005524//ATP binding;GO:0015439//heme-transporting ATPase activity;GO:0103115//protoheme IX ABC transporter activity	GO:0055085//transmembrane transport;GO:0015886//heme transport	gi|487662523|ref|WP_001752340.1|/1.1e-303/ABC-F family ATPase [Escherichia coli]
ECs_4759	2262	6926.53	17806.3	1.36218	Up	0.000903175	2.47e-05	known_mRNA	metE	K00549|1|0.0e+00|1463.0|lef:LJPFL01_4083|5-methyltetrahydropteroyltriglutamate--homocysteine methyltransferase [EC:2.1.1.14]	-	GO:0008270//zinc ion binding;GO:0003871//5-methyltetrahydropteroyltriglutamate-homocysteine S-methyltransferase activity	GO:0009086//methionine biosynthetic process;GO:0032259//methylation	gi|446076047|ref|WP_000153902.1|/0.0e+00/5-methyltetrahydropteroyltriglutamate--homocysteine methyltransferase [Escherichia coli]
ECs_3041	1521	234.028	100.042	-1.22607	Down	0.000955803	2.64e-05	known_mRNA	mglA	K10542|1|1.8e-287|993.0|elx:CDCO157_2804|methyl-galactoside transport system ATP-binding protein [EC:3.6.3.17]	GO:0043190//ATP-binding cassette (ABC) transporter complex	GO:0005354//galactose transmembrane transporter activity;GO:0005524//ATP binding;GO:0015407//monosaccharide-transporting ATPase activity	GO:0034219//carbohydrate transmembrane transport;GO:0015757//galactose transport	gi|446177165|ref|WP_000255020.1|/1.1e-286/galactose/methyl galactoside import ATP-binding protein MglA [Escherichia coli]
ECs_2240	3243	415.052	218.35	-0.92665	Down	0.000971079	2.7e-05	known_mRNA	ECs_2240	K21449|1|5.9e-06|58.9|lcu:PL11_002025|trimeric autotransporter adhesin	-	-	-	gi|746029766|ref|WP_039102527.1|/0.0e+00/lambda family phage tail tape measure protein [Escherichia coli]
ECs_1548	345	136.085	52.1759	-1.38305	Down	0.00101315	2.84e-05	known_mRNA	ECs_1548	-	-	-	-	gi|187770012|gb|EDU33856.1|/1.5e-56/Gp11 [Escherichia coli O157:H7 str. EC4196]
ECs_2848	1395	57.7069	18.0724	-1.67496	Down	0.0011022	3.11e-05	known_mRNA	wcaM	K16711|1|1.7e-247|860.1|efe:EFER_2127|colanic acid biosynthesis protein WcaM	-	-	-	gi|447038748|ref|WP_001116004.1|/8.4e-268/colanic acid biosynthesis protein WcaM [Escherichia coli]
ECs_4285	1341	17.3092	55.9736	1.6932	Up	0.00146856	4.17e-05	known_mRNA	gntU	K06156|1|1.6e-244|850.1|see:SNSL254_A3808|Gnt-I system low-affinity gluconate transporter	GO:0016021//integral component of membrane	GO:0015128//gluconate transmembrane transporter activity	GO:0035429//gluconate transmembrane transport	gi|693026889|ref|WP_032203233.1|/5.4e-248/low-affinity gluconate transporter [Escherichia coli]
ECs_0518	3363	2024.97	1179.46	-0.779774	Down	0.00157923	4.52e-05	known_mRNA	mscK	K05802|1|0.0e+00|1983.4|cko:CKO_02686|potassium-dependent mechanosensitive channel	-	-	-	gi|949737531|ref|WP_057075590.1|/0.0e+00/hypothetical protein [Escherichia coli]
ECs_3860	2135	422.018	222.296	-0.924822	Down	0.00166372	4.94e-05	known_mRNA	-	K11063|1|2.7e-07|62.8|pdf:CD630DERM_06600|toxin A/B	-	-	-	gi|928885338|ref|WP_053920102.1|/1.2e-249/hypothetical protein, partial [Escherichia coli]
ECs_1795	2580	62.447	24.0198	-1.37841	Down	0.00166372	4.96e-05	known_mRNA	ECs_1795	K21449|1|3.5e-09|69.3|bgp:BGL_2c05670|trimeric autotransporter adhesin	-	-	-	gi|485662609|ref|WP_001304108.1|/0.0e+00/chromosome partitioning protein ParA [Escherichia coli]
ECs_2248	2580	62.447	24.0198	-1.37841	Down	0.00166372	4.96e-05	known_mRNA	ECs_2248	K21449|1|3.5e-09|69.3|bgp:BGL_2c05670|trimeric autotransporter adhesin	-	-	-	gi|485662609|ref|WP_001304108.1|/0.0e+00/chromosome partitioning protein ParA [Escherichia coli]
ECs_4741	897	172.136	321.879	0.902968	Up	0.00166372	4.96e-05	known_mRNA	xerC	K03733|1|1.3e-165|587.4|ecr:ECIAI1_4002|integrase/recombinase XerC	GO:0005737//cytoplasm	GO:0003677//DNA binding;GO:0009037//tyrosine-based site-specific recombinase activity	GO:0007059//chromosome segregation;GO:0006313//transposition, DNA-mediated;GO:0007049//cell cycle;GO:0015074//DNA integration;GO:0051301//cell division	gi|486012895|ref|WP_001502803.1|/6.3e-168/tyrosine recombinase XerC [Escherichia coli]
ECs_2198	213	1802.86	938.253	-0.942239	Down	0.00166372	4.97e-05	known_mRNA	ECs_2198	K18919|1|8.6e-31|137.5|eoi:ECO111_1187|protein HokC/D	GO:0016021//integral component of membrane	-	-	gi|15830499|ref|NP_309272.1|/5.6e-30/MokW protein [Escherichia coli O157:H7 str. Sakai]
ECs_1245	213	1802.86	938.253	-0.942239	Down	0.00166372	4.97e-05	known_mRNA	ECs_1245	K18919|1|8.6e-31|137.5|eoi:ECO111_1187|protein HokC/D	GO:0016021//integral component of membrane	-	-	gi|15830499|ref|NP_309272.1|/5.6e-30/MokW protein [Escherichia coli O157:H7 str. Sakai]
ECs_2867	1140	34.088	10.42	-1.70991	Down	0.0017179	5.2e-05	known_mRNA	wza	K01991|1|3.0e-207|726.1|sbv:N643_09425|polysaccharide biosynthesis/export protein	GO:0016020//membrane	GO:0015159//polysaccharide transmembrane transporter activity	GO:0015774//polysaccharide transport	gi|446900829|ref|WP_000978085.1|/3.6e-216/polysaccharide export protein Wza [Escherichia coli]
ECs_1878	1281	5.34056	22.6946	2.08729	Up	0.0017179	5.2e-05	known_mRNA	puuB	K09471|1|3.2e-229|799.3|cro:ROD_03601|gamma-glutamylputrescine oxidase [EC:1.4.3.-]	-	GO:0016491//oxidoreductase activity	GO:0055114//oxidation-reduction process	gi|446056999|ref|WP_000134854.1|/4.9e-246/gamma-glutamylputrescine oxidoreductase [Escherichia coli]
ECs_0076	1401	178.807	401.502	1.167	Up	0.00178054	5.42e-05	known_mRNA	leuC	K01703|1|2.2e-260|902.9|lef:LJPFL01_0710|3-isopropylmalate/(R)-2-methylmalate dehydratase large subunit [EC:4.2.1.33 4.2.1.35]	-	-	-	gi|519084572|ref|WP_020240447.1|/1.4e-267/3-isopropylmalate dehydratase large subunit [Escherichia coli]
ECs_5007	1350	913.57	456.204	-1.00183	Down	0.00181562	5.57e-05	known_mRNA	lysC	K00928|1|3.3e-237|825.9|efe:EFER_4115|aspartate kinase [EC:2.7.2.4]	-	-	-	gi|920369016|ref|WP_052982603.1|/3.0e-246/lysine-sensitive aspartokinase 3, partial [Shigella sonnei]
ECs_1121	3474	675.07	315.352	-1.09807	Down	0.00203502	6.28e-05	known_mRNA	ECs_1121	K04565|1|6.3e-54|218.4|eok:G2583_2433|superoxide dismutase, Cu-Zn family [EC:1.15.1.1]	-	-	-	gi|446437254|ref|WP_000515109.1|/0.0e+00/host specificity protein J [Escherichia coli]
ECs_0899	816	276.322	139.312	-0.98803	Down	0.0020798	6.46e-05	known_mRNA	ybiV	K07757|1|9.0e-145|518.1|ecl:EcolC_2822|sugar-phosphatase [EC:3.1.3.23]	-	GO:0050308//sugar-phosphatase activity	GO:0016311//dephosphorylation	gi|446036431|ref|WP_000114286.1|/6.4e-151/sugar-phosphatase [Escherichia coli]
ECs_0539	1293	34.7996	80.8903	1.21689	Up	0.00211747	6.63e-05	known_mRNA	ybaT	K07076|1|1.0e-57|229.6|afu:AF_1774|uncharacterized protein	GO:0016021//integral component of membrane	GO:0015171//amino acid transmembrane transporter activity	GO:0003333//amino acid transmembrane transport	gi|446904917|ref|WP_000982173.1|/3.3e-234/amino acid permease [Escherichia coli]
ECs_3128	1191	46.9271	13.1457	-1.83583	Down	0.00225704	7.12e-05	known_mRNA	glpC	K00113|1|1.8e-234|816.6|elr:ECO55CA74_13775|glycerol-3-phosphate dehydrogenase subunit C [EC:1.1.5.3]	GO:0016020//membrane	GO:0051536//iron-sulfur cluster binding;GO:0052591//sn-glycerol-3-phosphate:ubiquinone-8 oxidoreductase activity	GO:0055114//oxidation-reduction process;GO:0006810//transport	gi|446923122|ref|WP_001000378.1|/6.8e-234/sn-glycerol-3-phosphate dehydrogenase subunit C [Escherichia coli]
ECs_0321	2526	182.473	79.3791	-1.20085	Down	0.00225704	7.15e-05	known_mRNA	ecpC	K21966|1|0.0e+00|1475.7|ear:CCG31572|Mat/Ecp fimbriae outer membrane usher protein	-	-	GO:0006810//transport	gi|447053807|ref|WP_001131063.1|/0.0e+00/usher protein EcpC [Escherichia coli]
ECs_2859	549	17.9603	3.65186	-2.29811	Down	0.00226943	7.25e-05	known_mRNA	wcaF	K03818|1|2.8e-102|376.3|ecf:ECH74115_2989|putative colanic acid biosynthesis acetyltransferase WcaF [EC:2.3.1.-]	-	GO:0016746//transferase activity, transferring acyl groups	-	gi|447076310|ref|WP_001153566.1|/1.8e-101/colanic acid biosynthesis acetyltransferase WcaF [Escherichia coli]
ECs_1123	1314	14.8149	2.99492	-2.30646	Down	0.00226943	7.29e-05	known_mRNA	ECs_1123	K21449|1|4.2e-35|154.5|hpaz:K756_07145|trimeric autotransporter adhesin	-	-	-	gi|693194499|ref|WP_032316736.1|/1.0e-243/tail fiber protein [Escherichia coli]
ECs_1879	1266	7.29381	27.0498	1.89087	Up	0.00240603	7.78e-05	known_mRNA	puuE	K00823|1|3.3e-210|736.1|ear:CCG30725|4-aminobutyrate aminotransferase [EC:2.6.1.19]	-	-	-	gi|727400938|ref|WP_033810974.1|/4.2e-234/4-aminobutyrate transaminase [Escherichia coli]
ECs_4554	939	157350	94196.7	-0.740231	Down	0.00257424	8.37e-05	known_mRNA	espB	K21449|1|1.4e-08|65.9|lcu:PL11_002025|trimeric autotransporter adhesin	-	-	-	gi|447014744|ref|WP_001092000.1|/7.9e-161/attachment protein EaeB [Escherichia coli]
ECs_4691	1506	993.812	560.79	-0.825512	Down	0.00272912	8.93e-05	known_mRNA	rbsA	K10441|1|1.0e-279|967.2|eld:i02_4268|ribose transport system ATP-binding protein [EC:3.6.3.17]	GO:0043190//ATP-binding cassette (ABC) transporter complex	GO:0005524//ATP binding;GO:0015407//monosaccharide-transporting ATPase activity;GO:0015591//D-ribose transmembrane transporter activity	GO:0034219//carbohydrate transmembrane transport;GO:0015752//D-ribose transport	gi|485780888|ref|WP_001403843.1|/1.8e-279/ribose import ATP-binding protein RbsA [Escherichia coli]
ECs_1487	1305	1038.72	2915.4	1.48888	Up	0.00297704	9.8e-05	known_mRNA	ndh	K03885|1|1.5e-239|833.6|seg:SG1911|NADH dehydrogenase [EC:1.6.99.3]	-	-	-	gi|919936884|ref|WP_052913917.1|/3.2e-245/NADH dehydrogenase [Escherichia coli]
ECs_1544	2502	294.616	146.716	-1.00581	Down	0.00300654	9.96e-05	known_mRNA	ECs_1544	-	-	-	-	gi|446189437|ref|WP_000267292.1|/0.0e+00/phage portal protein [Escherichia coli]
ECs_1806	3477	228.412	108.121	-1.07899	Down	0.00318303	0.000106145	known_mRNA	ECs_1806	K04565|1|6.3e-54|218.4|eok:G2583_2433|superoxide dismutase, Cu-Zn family [EC:1.15.1.1];K21449|4|1.5e-07|64.3|ppj:RK21_05834|trimeric autotransporter adhesin	-	-	-	gi|446436941|ref|WP_000514796.1|/0.0e+00/host specificity protein J [Escherichia coli]
ECs_2448	576	9.44406	31.7874	1.75098	Up	0.00326988	0.000109714	known_mRNA	ves	K09975|1|1.4e-107|394.0|ecw:EcE24377A_1962|uncharacterized protein	-	-	-	gi|290762794|gb|ADD56755.1|/8.9e-107/Uncharacterized protein conserved in bacteria [Escherichia coli O55:H7 str. CB9615]
ECs_2161	3480	493.54	254.17	-0.957371	Down	0.00332364	0.000112719	known_mRNA	ECs_2161	K04565|1|2.4e-53|216.5|eok:G2583_2433|superoxide dismutase, Cu-Zn family [EC:1.15.1.1];K21449|4|8.3e-06|58.5|ppg:PputGB1_3392|trimeric autotransporter adhesin	-	-	-	gi|446436972|ref|WP_000514827.1|/0.0e+00/host specificity protein J [Escherichia coli]
ECs_2719	2352	319.576	141.907	-1.17122	Down	0.00332364	0.000112886	known_mRNA	ECs_2719	K21449|1|5.6e-06|58.5|ppg:PputGB1_3392|trimeric autotransporter adhesin	-	-	-	gi|951359020|ref|WP_057735714.1|/0.0e+00/phage tail protein, partial [Escherichia coli]
ECs_4758	954	99.2626	227.81	1.19851	Up	0.00344405	0.000117685	known_mRNA	metR	K03576|1|8.5e-171|604.7|ent:Ent638_3968|LysR family transcriptional regulator, regulator for metE and metH	GO:0005737//cytoplasm	GO:0003677//DNA binding;GO:0016597//amino acid binding;GO:0008168//methyltransferase activity;GO:0003700//transcription factor activity, sequence-specific DNA binding	GO:0009086//methionine biosynthetic process;GO:0006355//regulation of transcription, DNA-templated;GO:0032259//methylation	gi|446495767|ref|WP_000573621.1|/7.7e-180/MULTISPECIES: transcriptional regulator [Proteobacteria]
ECs_2412	192	92.7988	183.674	0.984972	Up	0.00364762	0.000126119	known_mRNA	ydiE	-	-	-	-	gi|822599552|pdb|4YNX|A/1.8e-27/Chain A, Structure Of Ydie From E. Coli
ECs_1652	891	117.679	56.7371	-1.05249	Down	0.00364762	0.000126143	known_mRNA	ECs_1652	K07217|1|2.0e-166|590.1|elx:CDCO157_1584|Mn-containing catalase	-	-	-	gi|446410485|ref|WP_000488340.1|/1.3e-165/catalase [Escherichia coli]
ECs_2864	840	26.7283	7.26513	-1.87931	Down	0.00365241	0.00012706	known_mRNA	wcaA	K20444|1|1.8e-18|98.6|thi:THI_1517|O-antigen biosynthesis protein [EC:2.4.1.-];K16698|4|2.8e-16|91.3|asan:AWM72_02495|teichuronic acid biosynthesis glycosyltransferase TuaG [EC:2.4.-.-];K21363|5|3.1e-15|87.8|awd:AWOD_I_0174|UDP-Glc:alpha-D-GlcNAc-glucosam	-	GO:0004653//polypeptide N-acetylgalactosaminyltransferase activity	-	gi|446577157|ref|WP_000654503.1|/4.4e-163/MULTISPECIES: colanic acid biosynthesis glycosyltransferase WcaA [Enterobacteriaceae]
ECs_5010	639	17.3395	4.37387	-1.98708	Down	0.00376428	0.000131975	known_mRNA	yjbF	-	-	-	-	gi|666006801|gb|AIF96658.1|/8.6e-119/outer membrane lipoprotein YjbF [Escherichia coli O157:H7 str. SS17]
ECs_4408	1287	1012.42	572.973	-0.821269	Down	0.00376428	0.000132501	known_mRNA	dctA	K11103|1|2.5e-226|789.6|cro:ROD_42791|aerobic C4-dicarboxylate transport protein	GO:0016021//integral component of membrane;GO:0005886//plasma membrane	GO:0015293//symporter activity	GO:0055085//transmembrane transport;GO:0006835//dicarboxylic acid transport	gi|502672413|ref|WP_012908218.1|/1.6e-225/C4-dicarboxylate ABC transporter [Citrobacter rodentium]
ECs_1433	1053	346.526	155.775	-1.1535	Down	0.00415083	0.000146962	known_mRNA	yceA	K07146|1|2.6e-197|693.0|ema:C1192_06990|UPF0176 protein	-	-	-	gi|485892518|ref|WP_001484493.1|/2.4e-206/sulfurtransferase [Escherichia coli]
ECs_4686	993	239.477	114.807	-1.06067	Down	0.004378	0.000155907	known_mRNA	asnA	K01914|1|9.5e-189|664.5|sfx:S3944|aspartate--ammonia ligase [EC:6.3.1.1]	GO:0005829//cytosol	GO:0004071//aspartate-ammonia ligase activity;GO:0005524//ATP binding;GO:0004812//aminoacyl-tRNA ligase activity	GO:0070981//L-asparagine biosynthetic process;GO:0006418//tRNA aminoacylation for protein translation;GO:0006974//cellular response to DNA damage stimulus	gi|446767851|ref|WP_000845107.1|/5.5e-189/MULTISPECIES: asparagine synthetase A [Enterobacteriaceae]
ECs_2022	1002	356.281	193.119	-0.883522	Down	0.00446028	0.000159755	known_mRNA	gapC	K00134|1|9.9e-186|654.4|elr:ECO55CA74_08695|glyceraldehyde 3-phosphate dehydrogenase [EC:1.2.1.12]	GO:0005737//cytoplasm	GO:0051287//NAD binding;GO:0004365//glyceraldehyde-3-phosphate dehydrogenase (NAD+) (phosphorylating) activity;GO:0050661//NADP binding	GO:0055114//oxidation-reduction process;GO:0006006//glucose metabolic process;GO:0006096//glycolytic process	gi|445970804|ref|WP_000048659.1|/6.4e-185/glyceraldehyde-3-phosphate dehydrogenase [Escherichia coli]
ECs_0360	2034	363.128	146.325	-1.31131	Down	0.00450418	0.000162254	known_mRNA	betT	K02168|1|0.0e+00|1281.5|cama:F384_02505|choline/glycine/proline betaine transport protein	-	-	-	gi|915658186|ref|WP_050867803.1|/0.0e+00/choline transporter [Escherichia coli]
ECs_4557	1056	4476.98	2478.91	-0.852823	Down	0.00458724	0.000166887	known_mRNA	sepL	-	GO:0019867//outer membrane	GO:0005515//protein binding	GO:0046903//secretion;GO:0009405//pathogenesis	gi|447196189|ref|WP_001273445.1|/1.1e-192/type III secretion system protein SepL [Escherichia coli]
ECs_4453	825	850.561	467.081	-0.864741	Down	0.00458724	0.000167135	known_mRNA	bax	K03796|1|6.9e-153|545.0|ece:Z4995|Bax protein	-	-	-	gi|187771734|gb|EDU35578.1|/4.5e-152/protein bax [Escherichia coli O157:H7 str. EC4196]
ECs_2855	1224	30.0976	7.85329	-1.93828	Down	0.00476195	0.000174481	known_mRNA	wcaI	K03208|1|7.0e-234|814.7|ece:Z3214|colanic acid biosynthesis glycosyl transferase WcaI	-	GO:0033201//alpha-1,4-glucan synthase activity;GO:0009011//starch synthase activity	-	gi|446622381|ref|WP_000699727.1|/4.5e-233/colanic acid biosynthesis glycosyltransferase WcaI [Escherichia coli]
ECs_3906	393	225.041	119.271	-0.915941	Down	0.00480538	0.000177061	known_mRNA	ygiW	-	GO:0030288//outer membrane-bounded periplasmic space	-	GO:0070301//cellular response to hydrogen peroxide;GO:0071276//cellular response to cadmium ion;GO:0044011//single-species biofilm formation on inanimate substrate	gi|332102511|gb|EGJ05857.1|/2.1e-67/TIGR00156 family protein [Escherichia coli D9]
ECs_2009	2307	307.75	140.855	-1.12755	Down	0.00490248	0.000181648	known_mRNA	ydbD	-	-	-	-	gi|499207173|ref|WP_010904713.1|/0.0e+00/hypothetical protein [Escherichia coli]
ECs_1009	549	272.298	145.411	-0.905048	Down	0.0052602	0.000195985	known_mRNA	ycbK	-	-	GO:0008233//peptidase activity	GO:0006508//proteolysis	gi|481041556|ref|WP_001295932.1|/6.5e-99/MULTISPECIES: M15A protease-related family periplasmic protein [Proteobacteria]
ECs_2251	1662	106.288	49.7869	-1.09415	Down	0.00552188	0.000210593	known_mRNA	ECs_2251	K13877|1|3.6e-07|62.0|abd:ABTW07_2160|2,5-dioxopentanoate dehydrogenase [EC:1.2.1.26]	-	-	-	gi|485657509|ref|WP_001301491.1|/0.0e+00/terminase [Escherichia coli]
ECs_1542	1662	106.288	49.7869	-1.09415	Down	0.00552188	0.000210593	known_mRNA	ECs_1542	K13877|1|3.6e-07|62.0|abd:ABTW07_2160|2,5-dioxopentanoate dehydrogenase [EC:1.2.1.26]	-	-	-	gi|485657509|ref|WP_001301491.1|/0.0e+00/terminase [Escherichia coli]
ECs_1971	1662	106.288	49.7869	-1.09415	Down	0.00552188	0.000210593	known_mRNA	ECs_1971	K13877|1|3.6e-07|62.0|abd:ABTW07_2160|2,5-dioxopentanoate dehydrogenase [EC:1.2.1.26]	-	-	-	gi|485657509|ref|WP_001301491.1|/0.0e+00/terminase [Escherichia coli]
ECs_1792	1662	106.288	49.7869	-1.09415	Down	0.00552188	0.000210593	known_mRNA	ECs_1792	K13877|1|3.6e-07|62.0|abd:ABTW07_2160|2,5-dioxopentanoate dehydrogenase [EC:1.2.1.26]	-	-	-	gi|485657509|ref|WP_001301491.1|/0.0e+00/terminase [Escherichia coli]
ECs_1257	696	375.587	159.737	-1.23345	Down	0.00552188	0.000211418	known_mRNA	rutB	K09020|1|5.3e-130|468.8|ece:Z1510|ureidoacrylate peracid hydrolase [EC:3.5.1.110]	-	GO:0016811//hydrolase activity, acting on carbon-nitrogen (but not peptide) bonds, in linear amides	GO:0006212//uracil catabolic process;GO:0019740//nitrogen utilization	gi|12514368|gb|AAG55627.1|AE005300_11/3.4e-129/putative synthetase [Escherichia coli O157:H7 str. EDL933]
ECs_2754	213	9998.89	5260.86	-0.926469	Down	0.00554778	0.000213552	known_mRNA	ECs_2754	K18919|1|8.6e-31|137.5|eoj:ECO26_1476|protein HokC/D	GO:0016021//integral component of membrane	-	-	gi|15832008|ref|NP_310781.1|/5.6e-30/prophage maintenance protein [Escherichia coli O157:H7 str. Sakai]
ECs_0075	606	211.226	415.876	0.97737	Up	0.00576289	0.000223845	known_mRNA	leuD	K01704|1|6.7e-113|411.8|ecs:ECs0075|3-isopropylmalate/(R)-2-methylmalate dehydratase small subunit [EC:4.2.1.33 4.2.1.35]	GO:0009316//3-isopropylmalate dehydratase complex	GO:0003861//3-isopropylmalate dehydratase activity;GO:0016853//isomerase activity	GO:0009082//branched-chain amino acid biosynthetic process;GO:0009098//leucine biosynthetic process	gi|446740990|ref|WP_000818246.1|/4.4e-112/3-isopropylmalate dehydratase small subunit [Escherichia coli]
ECs_5015	891	27.9346	8.39857	-1.73384	Down	0.00576289	0.000224205	known_mRNA	-	K10110|1|3.2e-164|582.8|ecy:ECSE_4323|maltose/maltodextrin transport system permease protein	GO:0055052//ATP-binding cassette (ABC) transporter complex, substrate-binding subunit-containing;GO:1990060//maltose transport complex	GO:0005515//protein binding;GO:0015423//maltose-transporting ATPase activity	GO:0042956//maltodextrin transport;GO:0015768//maltose transport	gi|447174802|ref|WP_001252058.1|/2.1e-163/MULTISPECIES: maltose ABC transporter permease [Proteobacteria]
ECs_0850	699	513.655	258.5	-0.990635	Down	0.00595417	0.000232872	known_mRNA	nleD	-	-	-	-	gi|254591366|gb|ACT70727.1|/3.2e-127/non-LEE-encoded type III secreted effector [Escherichia coli O157:H7 str. TW14359]
ECs_3540	1203	180.308	75.2054	-1.26156	Down	0.0061939	0.000243523	known_mRNA	proV	K02000|1|2.4e-210|736.5|cir:C2U53_29665|glycine betaine/proline transport system ATP-binding protein [EC:3.6.3.32]	GO:0005886//plasma membrane	GO:0015171//amino acid transmembrane transporter activity;GO:0005524//ATP binding;GO:0005515//protein binding;GO:0015418//quaternary-ammonium-compound-transporting ATPase activity	GO:0031460//glycine betaine transport;GO:0003333//amino acid transmembrane transport;GO:0008152//metabolic process;GO:0006865//amino acid transport	gi|446908246|ref|WP_000985502.1|/3.3e-220/glycine betaine/L-proline ABC transporter ATP-binding protein [Escherichia coli]
ECs_0525	606	131.084	239.089	0.867064	Up	0.00631099	0.000249426	known_mRNA	recR	K06187|1|8.2e-111|404.8|elh:ETEC_0524|recombination protein RecR	-	GO:0046872//metal ion binding;GO:0003677//DNA binding	GO:0000731//DNA synthesis involved in DNA repair;GO:0006310//DNA recombination;GO:0009411//response to UV	gi|447117769|ref|WP_001195025.1|/5.3e-110/MULTISPECIES: recombination protein RecR [Proteobacteria]
ECs_4909	366	5209.9	8317.55	0.674902	Up	0.00662675	0.000263269	known_mRNA	rplL	K02935|1|1.0e-55|221.1|ell:WFL_21145|large subunit ribosomal protein L7/L12	-	-	-	gi|157077143|gb|ABV16851.1|/4.0e-68/hypothetical protein EcE24377A_4526 [Escherichia coli O139:H28 str. E24377A]
ECs_4585	600	1804.04	919.084	-0.97296	Down	0.00668686	0.000267034	known_mRNA	ECs_4585	-	-	-	-	gi|3414919|gb|AAC31530.1|/7.4e-112/L0051 [Escherichia coli O157:H7 str. EDL933]
BGI_novel_C12	613	368.607	186.391	-0.983752	Down	0.00668793	0.000268453	novel_mRNA	-	-	-	-	-	gi|823639720|ref|WP_047086149.1|/4.6e-53/tail assembly protein [Escherichia coli]
ECs_0537	2505	364.498	723.932	0.989942	Up	0.00701795	0.000283145	known_mRNA	copA	K17686|1|0.0e+00|1502.3|cfd:CFNIH1_12575|Cu+-exporting ATPase [EC:3.6.3.54]	-	-	-	gi|654672945|ref|WP_028131956.1|/0.0e+00/Cu+ exporting ATPase [Escherichia coli]
ECs_4445	438	93.6066	30.2995	-1.62731	Down	0.00775088	0.000314311	known_mRNA	yiaA	-	-	-	-	gi|194420591|gb|EDX36667.1|/1.8e-75/putative membrane protein [Shigella dysenteriae 1012]
ECs_2941	1314	52.9831	15.877	-1.73859	Down	0.00785109	0.000320863	known_mRNA	ECs_2941	K21449|1|4.7e-34|151.0|hpaz:K756_07145|trimeric autotransporter adhesin	-	-	-	gi|644951209|ref|WP_025380480.1|/1.2e-244/tail fiber protein [Escherichia coli]
ECs_2847	996	1977.46	1025.55	-0.947242	Down	0.00785109	0.000321607	known_mRNA	gne	K19997|1|2.9e-190|669.5|ece:Z3206|GlcNAc-P-P-Und epimerase [EC:5.1.3.26]	GO:0005886//plasma membrane	GO:0003978//UDP-glucose 4-epimerase activity;GO:0050662//coenzyme binding;GO:0003974//UDP-N-acetylglucosamine 4-epimerase activity	GO:0009243//O antigen biosynthetic process;GO:0006006//glucose metabolic process;GO:0006012//galactose metabolic process	gi|446922210|ref|WP_000999466.1|/1.9e-189/MULTISPECIES: N-acetyl-alpha-D-glucosaminyl-diphospho-ditrans,octacis-undecaprenol 4-epimerase [Enterobacteriaceae]
ECs_1653	507	16.3278	4.55946	-1.8404	Down	0.00806936	0.000332209	known_mRNA	ECs_1653	-	-	-	-	gi|187768521|gb|EDU32365.1|/4.8e-88/YciE [Escherichia coli O157:H7 str. EC4196]
ECs_4735	963	369.562	646.935	0.807805	Up	0.00836947	0.000346287	known_mRNA	hemC	K01749|1|4.7e-161|572.4|cko:CKO_00147|hydroxymethylbilane synthase [EC:2.5.1.61]	-	-	-	gi|578247143|gb|EUM07241.1|/8.1e-161/porphobilinogen deaminase [Enterobacter sp. BIDMC 29]
ECs_5164	276	119.737	54.9148	-1.1246	Down	0.00846608	0.000352027	known_mRNA	yjfN	-	GO:0042597//periplasmic space	-	-	gi|291472166|gb|EFF14648.1|/3.3e-43/conserved hypothetical protein [Escherichia coli B354]
ECs_2098	1401	837.633	1461.28	0.80284	Up	0.00846802	0.000353851	known_mRNA	gadA	K01580|1|1.2e-269|933.7|efe:EFER_2817|glutamate decarboxylase [EC:4.1.1.15]	GO:0016020//membrane;GO:0005829//cytosol	GO:0030170//pyridoxal phosphate binding;GO:0004351//glutamate decarboxylase activity	GO:0006536//glutamate metabolic process;GO:0051454//intracellular pH elevation	gi|446281075|ref|WP_000358930.1|/1.3e-279/MULTISPECIES: glutamate decarboxylase beta [Enterobacteriaceae]
ECs_1762	234	67.6752	26.4769	-1.35389	Down	0.00959085	0.000402745	known_mRNA	ECs_1762	-	-	-	-	gi|569536098|gb|AHE58405.1|/4.4e-36/phage protein [Escherichia albertii KF1]
ECs_4378	531	36.8825	76.4852	1.05224	Up	0.00988589	0.000417169	known_mRNA	dctR	K21901|1|3.3e-95|352.8|elr:ECO55CA74_20255|LuxR family transcriptional regulator, dicarboxylate transport regulator	-	GO:0003677//DNA binding	GO:0006355//regulation of transcription, DNA-templated	gi|446400766|ref|WP_000478621.1|/2.1e-94/helix-turn-helix transcriptional regulator [Escherichia coli]
ECs_1798	447	15.2512	4.24473	-1.84518	Down	0.0105117	0.000447905	known_mRNA	ECs_1798	-	-	-	-	gi|187766780|gb|EDU30624.1|/1.7e-76/phage protein, HK97 gp10 family [Escherichia coli O157:H7 str. EC4196]
ECs_2245	447	15.2512	4.24473	-1.84518	Down	0.0105117	0.000447905	known_mRNA	ECs_2245	-	-	-	-	gi|187766780|gb|EDU30624.1|/1.7e-76/phage protein, HK97 gp10 family [Escherichia coli O157:H7 str. EC4196]
ECs_4046	270	1427.46	2312.04	0.695715	Up	0.0107653	0.000460926	known_mRNA	rpsO	K02956|1|2.8e-42|176.0|elx:CDCO157_3787|small subunit ribosomal protein S15	GO:0022627//cytosolic small ribosomal subunit	GO:0019843//rRNA binding;GO:0003735//structural constituent of ribosome	GO:0006417//regulation of translation;GO:0006378//mRNA polyadenylation	gi|445981612|ref|WP_000059467.1|/1.8e-41/30S ribosomal protein S15 [Escherichia coli]
ECs_4404	2061	32.7301	77.7284	1.24782	Up	0.0108088	0.000465015	known_mRNA	yhjG	K07290|1|0.0e+00|1279.2|ses:SARI_04024|AsmA family protein	GO:0016021//integral component of membrane;GO:0005886//plasma membrane	-	-	gi|734591355|gb|AJA28556.1|/0.0e+00/Uncharacterized protein YhjG [Escherichia coli O157:H7 str. SS52]
ECs_2238	699	146.407	69.0379	-1.08452	Down	0.0109531	0.000473475	known_mRNA	ECs_2238	-	-	-	-	gi|447102225|ref|WP_001179481.1|/8.2e-131/phage minor tail protein L [Escherichia coli]
ECs_4098	894	33.0537	83.1541	1.33098	Up	0.0110825	0.000481352	known_mRNA	nanA	K01639|1|1.0e-165|587.8|ecl:EcolC_0481|N-acetylneuraminate lyase [EC:4.1.3.3]	GO:0005829//cytosol	GO:0042802//identical protein binding;GO:0008747//N-acetylneuraminate lyase activity	GO:0019262//N-acetylneuraminate catabolic process;GO:0005975//carbohydrate metabolic process	gi|446146859|ref|WP_000224714.1|/6.5e-165/MULTISPECIES: N-acetylneuraminate lyase [Proteobacteria]
ECs_3749	771	80.78	33.4292	-1.27289	Down	0.0116352	0.000507752	known_mRNA	yqeC	K07141|1|3.4e-16|90.9|pbf:CFX0092_A3171|molybdenum cofactor cytidylyltransferase [EC:2.7.7.76]	-	-	-	gi|485661099|ref|WP_001302764.1|/1.2e-146/hypothetical protein [Escherichia coli]
ECs_3124	1077	392.536	203.577	-0.94725	Down	0.0119519	0.000524035	known_mRNA	glpQ	K01126|1|3.2e-190|669.5|cbra:A6J81_24980|glycerophosphoryl diester phosphodiesterase [EC:3.1.4.46]	GO:0016021//integral component of membrane	GO:0008889//glycerophosphodiester phosphodiesterase activity	GO:0006629//lipid metabolic process	gi|446701738|ref|WP_000779084.1|/1.0e-209/MULTISPECIES: glycerophosphoryl diester phosphodiesterase [Escherichia]
ECs_4692	966	113.82	47.6714	-1.25556	Down	0.0119664	0.000528489	known_mRNA	rbsC	K10440|1|6.0e-172|608.6|ebe:B21_03581|ribose transport system permease protein	GO:0005886//plasma membrane;GO:0016021//integral component of membrane	GO:0015407//monosaccharide-transporting ATPase activity	GO:0015749//monosaccharide transport	gi|446134003|ref|WP_000211858.1|/3.9e-171/MULTISPECIES: ribose ABC transporter permease [Proteobacteria]
ECs_0781	381	43.7462	15.7397	-1.47475	Down	0.0119664	0.000529594	known_mRNA	ybgS	-	-	GO:0003677//DNA binding	-	gi|15830035|ref|NP_308808.1|/5.1e-66/homeobox protein [Escherichia coli O157:H7 str. Sakai]
ECs_2686	366	2.21048	9.03209	2.0307	Up	0.0124234	0.000554581	known_mRNA	fliO	K02418|1|2.2e-58|229.9|etw:ECSP_2551|flagellar protein FliO/FliZ	GO:0005886//plasma membrane;GO:0016021//integral component of membrane;GO:0009425//bacterial-type flagellum basal body	-	GO:0006935//chemotaxis;GO:0097588;GO:0044781//bacterial-type flagellum organization	gi|485660697|ref|WP_001302429.1|/1.4e-57/MULTISPECIES: flagellar protein FliO [Enterobacteriaceae]
pO157p53	159	317.054	181.977	-0.800971	Down	0.0124234	0.000557972	known_mRNA	parB	K18921|1|2.5e-22|109.0|elu:UM146_24266|protein HokB	GO:0016021//integral component of membrane	-	-	gi|485658258|ref|WP_001302184.1|/1.6e-21/MULTISPECIES: stable plasmid inheritance protein [Enterobacteriaceae]
ECs_0527	705	934.983	513.236	-0.865318	Down	0.0124234	0.00055877	known_mRNA	adk	K00939|1|3.0e-128|463.0|ecos:EC958_0613|adenylate kinase [EC:2.7.4.3]	GO:0005737//cytoplasm	GO:0004017//adenylate kinase activity;GO:0005524//ATP binding	GO:0009165//nucleotide biosynthetic process;GO:0046939//nucleotide phosphorylation	gi|187769786|gb|EDU33630.1|/1.9e-127/adenylate kinase [Escherichia coli O157:H7 str. EC4196]
ECs_4721	1068	129.149	252.545	0.967507	Up	0.0124234	0.000560051	known_mRNA	rfbB	K01710|1|1.8e-206|723.4|eok:G2583_4582|dTDP-glucose 4,6-dehydratase [EC:4.2.1.46]	-	GO:0008460//dTDP-glucose 4,6-dehydratase activity;GO:0016740//transferase activity	GO:0009225//nucleotide-sugar metabolic process	gi|447149353|ref|WP_001226609.1|/1.2e-205/dTDP-glucose 4,6-dehydratase [Escherichia coli]
ECs_2846	894	1842.52	1081.21	-0.769041	Down	0.0124954	0.00056587	known_mRNA	wcaN	K00963|1|5.0e-165|585.5|ese:ECSF_1931|UTP--glucose-1-phosphate uridylyltransferase [EC:2.7.7.9]	GO:0005829//cytosol	GO:0003983//UTP:glucose-1-phosphate uridylyltransferase activity;GO:0030234//enzyme regulator activity	GO:0009103//lipopolysaccharide biosynthetic process;GO:0006011//UDP-glucose metabolic process;GO:0050790//regulation of catalytic activity	gi|486178845|ref|WP_001537247.1|/3.2e-164/GalU regulator GalF [Escherichia coli]
ECs_4317	627	269.432	487.314	0.854927	Up	0.0126928	0.000577422	known_mRNA	yhhN	-	GO:0016021//integral component of membrane;GO:0005886//plasma membrane	-	-	gi|446887462|ref|WP_000964718.1|/1.4e-116/MULTISPECIES: membrane protein [Proteobacteria]
ECs_2849	1221	42.1918	15.8842	-1.40937	Down	0.0128317	0.00058638	known_mRNA	wcaL	K16703|1|8.2e-227|791.2|eoh:ECO103_2523|colanic acid/amylovoran biosynthesis glycosyltransferase [EC:2.4.-.-]	-	GO:0016740//transferase activity	-	gi|446785448|ref|WP_000862704.1|/4.6e-230/colanic acid biosynthesis glycosyltransferase WcaL [Escherichia coli]
ECs_2667	414	75.1497	142.224	0.92032	Up	0.0129751	0.000595607	known_mRNA	yedD	-	-	-	-	gi|446898946|ref|WP_000976202.1|/7.9e-73/lipoprotein [Escherichia coli]
BGI_novel_C35	465	47.1347	19.584	-1.26711	Down	0.013079	0.000605521	novel_mRNA	-	-	-	-	-	gi|218426799|emb|CAR07647.2|/8.6e-68/putative structural component HK97 gp of phage origin [Escherichia coli ED1a]
ECs_1340	858	27.3381	61.565	1.17119	Up	0.013079	0.000608175	known_mRNA	ECs_1340	K07484|1|4.7e-160|568.9|ecoo:ECRM13514_1240|transposase	-	-	-	gi|446277467|ref|WP_000355322.1|/3.0e-159/transposase [Escherichia coli]
ECs_3531	450	210.691	518.013	1.29786	Up	0.013079	0.000608451	known_mRNA	alaE	-	GO:0005887//integral component of plasma membrane	GO:0034639//L-amino acid efflux transmembrane transporter activity	GO:1902475//L-alpha-amino acid transmembrane transport;GO:0032973//amino acid export;GO:0015807//L-amino acid transport	gi|446414801|ref|WP_000492656.1|/2.3e-78/MULTISPECIES: L-alanine exporter AlaE [Proteobacteria]
ECs_0638	1089	43.2095	96.6573	1.16153	Up	0.0139228	0.00065085	known_mRNA	ybdH	K08317|1|9.7e-203|711.1|ecm:EcSMS35_0620|uncharacterized oxidoreductase [EC:1.1.-.-]	-	GO:0046872//metal ion binding;GO:0016491//oxidoreductase activity	GO:0055114//oxidation-reduction process	gi|447043176|ref|WP_001120432.1|/1.0e-204/oxidoreductase [Escherichia coli]
ECs_1443	1209	37.1999	78.7299	1.08161	Up	0.0139228	0.000653439	known_mRNA	mdtH	K08162|1|4.6e-222|775.4|eal:EAKF1_ch0364|MFS transporter, DHA1 family, multidrug resistance protein	GO:0016021//integral component of membrane;GO:0005886//plasma membrane	GO:0005215//transporter activity	GO:0046677//response to antibiotic;GO:0055085//transmembrane transport	gi|446014359|ref|WP_000092214.1|/2.1e-227/multidrug resistance protein MdtH [Escherichia coli]
ECs_5283	726	52.447	106.007	1.01523	Up	0.0143035	0.000674248	known_mRNA	uxuR	K13637|1|1.7e-134|483.8|elr:ECO55CA74_24695|GntR family transcriptional regulator, uxu operon transcriptional repressor	-	GO:0003700//transcription factor activity, sequence-specific DNA binding;GO:0003677//DNA binding	GO:0006355//regulation of transcription, DNA-templated	gi|585299278|ref|WP_024187503.1|/1.1e-133/transcriptional regulator [Escherichia coli]
ECs_3768	408	86.4816	188.353	1.12298	Up	0.0144171	0.000682571	known_mRNA	cptA	K19168|1|1.3e-72|277.3|elu:UM146_02040|toxin CptA	GO:0016021//integral component of membrane	-	-	gi|446166926|ref|WP_000244781.1|/8.6e-72/MULTISPECIES: membrane protein [Enterobacteriaceae]
ECs_4870	891	974.206	2102.79	1.11001	Up	0.0146264	0.000695494	known_mRNA	metF	K00297|1|4.0e-154|549.3|ebi:EbC_01660|methylenetetrahydrofolate reductase (NADPH) [EC:1.5.1.20]	GO:0005829//cytosol	GO:0004601//peroxidase activity;GO:0071949//FAD binding;GO:0004489//methylenetetrahydrofolate reductase (NAD(P)H) activity	GO:0009086//methionine biosynthetic process;GO:0046654//tetrahydrofolate biosynthetic process;GO:0055114//oxidation-reduction process;GO:0098869//cellular oxidant detoxification;GO:0035999//tetrahydrofolate interconversion;GO:0051289//protein homotetramer	gi|446931535|ref|WP_001008791.1|/5.3e-167/5,10-methylenetetrahydrofolate reductase [Escherichia coli]
ECs_1920	798	400.759	202.625	-0.983921	Down	0.0148537	0.000709358	known_mRNA	-	K12942|1|2.3e-145|520.0|elx:CDCO157_1833|aminobenzoyl-glutamate transport protein	-	-	-	gi|15831174|ref|NP_309947.1|/1.5e-144/pump protein [Escherichia coli O157:H7 str. Sakai]
ECs_3907	660	43.5204	17.4906	-1.31511	Down	0.0156882	0.000752438	known_mRNA	qseB	K07666|1|1.6e-120|437.2|elr:ECO55CA74_17855|two-component system, OmpR family, response regulator QseB	GO:0005737//cytoplasm	GO:0003677//DNA binding	GO:0006355//regulation of transcription, DNA-templated;GO:0000160//phosphorelay signal transduction system	gi|566284359|gb|ETJ26359.1|/1.1e-119/Transcriptional regulatory protein qseB, partial [Escherichia coli DORA_A_5_14_21]
ECs_0201	1032	226.385	463.634	1.03421	Up	0.0160389	0.000772563	known_mRNA	metN	K02071|1|3.2e-179|632.9|cwe:CO701_17435|D-methionine transport system ATP-binding protein	GO:0009276//Gram-negative-bacterium-type cell wall;GO:0043190//ATP-binding cassette (ABC) transporter complex	GO:0048474//D-methionine transmembrane transporter activity;GO:0015424//amino acid-transporting ATPase activity;GO:0005524//ATP binding;GO:0005515//protein binding	GO:0003333//amino acid transmembrane transport;GO:0048473//D-methionine transport;GO:0008152//metabolic process	gi|446516648|ref|WP_000593994.1|/4.0e-190/MULTISPECIES: methionine import ATP-binding protein MetN [Enterobacteriaceae]
ECs_1550	375	41.0375	15.6481	-1.39096	Down	0.016915	0.000821971	known_mRNA	ECs_1550	-	-	-	-	gi|446952807|ref|WP_001030063.1|/1.8e-63/MULTISPECIES: tail assembly protein [Escherichia]
ECs_1801	375	41.0375	15.6481	-1.39096	Down	0.016915	0.000821971	known_mRNA	ECs_1801	-	-	-	-	gi|446952807|ref|WP_001030063.1|/1.8e-63/MULTISPECIES: tail assembly protein [Escherichia]
ECs_2171	534	6.31319	1.58896	-1.99029	Down	0.016915	0.000825208	known_mRNA	ECs_2171	-	-	-	-	gi|446897764|ref|WP_000975020.1|/8.3e-91/tail protein [Escherichia coli]
ECs_0729	4200	113.583	210.18	0.887882	Up	0.0171594	0.000840664	known_mRNA	rhsC	K11904|1|6.8e-71|275.0|bmk:DM80_4556|type VI secretion system secreted protein VgrG	-	-	GO:0097264//self proteolysis	gi|445937426|ref|WP_000015281.1|/0.0e+00/RHS element protein RhsA [Escherichia coli]
ECs_1352	1158	860.916	1370.26	0.6705	Up	0.0178012	0.00087577	known_mRNA	terA	K05792|1|7.3e-225|784.6|ecoh:ECRM13516_1212|tellurite resistance protein TerA	-	-	GO:0006950//response to stress	gi|446977533|ref|WP_001054789.1|/4.7e-224/tellurium resistance protein TerA [Escherichia coli]
ECs_2374	306	6144.26	3611.92	-0.766474	Down	0.0178811	0.000883382	known_mRNA	ydhR	-	-	-	-	gi|446134797|ref|WP_000212652.1|/4.1e-50/monooxygenase [Escherichia coli]
ECs_4390	333	2125.74	3969.3	0.900918	Up	0.0179514	0.000890548	known_mRNA	hdeA	K19777|1|4.2e-56|222.2|ebe:B21_03311|acid stress chaperone HdeA	GO:0030288//outer membrane-bounded periplasmic space	GO:0051087//chaperone binding	GO:0071468//cellular response to acidic pH;GO:0033554//cellular response to stress	gi|446679204|ref|WP_000756550.1|/2.7e-55/MULTISPECIES: acid stress chaperone HdeA [Proteobacteria]
ECs_4359	2736	157.9	318.474	1.01216	Up	0.0185604	0.000924581	known_mRNA	rbbA	K13926|1|0.0e+00|1779.6|ecm:EcSMS35_3775|ribosome-dependent ATPase	GO:0016021//integral component of membrane	GO:0005524//ATP binding;GO:0015439//heme-transporting ATPase activity;GO:0103115//protoheme IX ABC transporter activity	GO:0055085//transmembrane transport;GO:0015886//heme transport	gi|446071252|ref|WP_000149107.1|/0.0e+00/multidrug ABC transporter ATP-binding protein [Escherichia coli]
ECs_1743	1677	3384.98	5734.71	0.760574	Up	0.0187194	0.000936356	known_mRNA	oppA	K15580|1|2.3e-288|996.1|eec:EcWSU1_02586|oligopeptide transport system substrate-binding protein	-	-	-	gi|951325529|ref|WP_057711725.1|/0.0e+00/oligopeptide ABC transporter substrate-binding protein OppA [Escherichia coli]
ECs_3076	1761	31.0241	63.87	1.04175	Up	0.0194365	0.000984291	known_mRNA	yejH	K19789|1|0.0e+00|1095.9|ebc:C2U52_17775|DNA repair protein RadD	-	GO:0004386//helicase activity;GO:0003677//DNA binding;GO:0005524//ATP binding	GO:0006412//translation	gi|486368276|ref|WP_001596897.1|/0.0e+00/ATP-dependent helicase [Escherichia coli]
ECs_2148	747	1091.09	1835.67	0.75053	Up	0.0194365	0.000986042	known_mRNA	ydfG	K16066|1|2.3e-139|500.0|sbc:SbBS512_E1701|3-hydroxy acid dehydrogenase / malonic semialdehyde reductase [EC:1.1.1.381 1.1.1.-]	GO:0005829//cytosol	GO:0031132//serine 3-dehydrogenase activity;GO:0035527//3-hydroxypropionate dehydrogenase (NADP+) activity	GO:0006212//uracil catabolic process;GO:0055114//oxidation-reduction process	gi|446559223|ref|WP_000636569.1|/1.8e-139/NAD(P)-dependent oxidoreductase [Escherichia coli]
ECs_2512	966	122.853	60.0631	-1.03239	Down	0.0194365	0.00098756	known_mRNA	yeaX	K22444|1|1.7e-174|617.1|ect:ECIAI39_1250|carnitine monooxygenase subunit [EC:1.14.13.239]	-	GO:0046872//metal ion binding;GO:0016491//oxidoreductase activity;GO:0009055//electron carrier activity;GO:0051537//2 iron, 2 sulfur cluster binding;GO:0008168//methyltransferase activity	GO:0032259//methylation;GO:0055114//oxidation-reduction process;GO:0006810//transport	gi|447209790|ref|WP_001287046.1|/2.2e-182/ferredoxin--NADP(+) reductase [Escherichia coli]
ECs_2211	639	20.9117	7.26248	-1.52577	Down	0.0194365	0.000991345	known_mRNA	ECs_2211	-	-	-	-	gi|922216796|emb|CTZ72999.1|/2.7e-120/ybl81 [Escherichia coli]
ECs_4391	573	1674.46	3158	0.915315	Up	0.0194365	0.000995372	known_mRNA	hdeD	K21908|1|1.4e-99|367.5|eoh:ECO103_4239|membrane protein HdeD	GO:0016021//integral component of membrane;GO:0005886//plasma membrane	-	GO:0009268//response to pH	gi|446888416|ref|WP_000965672.1|/8.9e-99/MULTISPECIES: protein HdeD [Proteobacteria]
ECs_1686	1737	212.033	369.819	0.802529	Up	0.0194365	0.000996229	known_mRNA	cvrA	K11105|1|0.0e+00|1117.1|elo:EC042_1242|cell volume regulation protein A	GO:0005887//integral component of plasma membrane	GO:0015386//potassium:proton antiporter activity;GO:0015459//potassium channel regulator activity;GO:0016614//oxidoreductase activity, acting on CH-OH group of donors;GO:0050660//flavin adenine dinucleotide binding	GO:0055114//oxidation-reduction process;GO:1902600//hydrogen ion transmembrane transport;GO:0043266//regulation of potassium ion transport;GO:0071805//potassium ion transmembrane transport;GO:0006884//cell volume homeostasis	gi|446262351|ref|WP_000340206.1|/0.0e+00/MULTISPECIES: K+/H+ antiporter NhaP2 [Enterobacteriaceae]
ECs_4336	2319	24.8865	54.9416	1.14253	Up	0.0197822	0.00101802	known_mRNA	ECs_4336	K07003|1|1.6e-21|110.2|fjo:Fjoh_1078|uncharacterized protein;K06994|5|1.0e-07|64.3|sacs:SUSAZ_00640|putative drug exporter of the RND superfamily	GO:0016021//integral component of membrane	-	-	gi|446102339|ref|WP_000180194.1|/0.0e+00/membrane protein [Escherichia coli]
ECs_3742	1779	719.299	375.004	-0.939684	Down	0.0198713	0.00102669	known_mRNA	ygeV	K21405|1|1.3e-74|286.2|dti:Desti_0744|sigma-54 dependent transcriptional regulator, acetoin dehydrogenase operon transcriptional activator AcoR;K03721|3|6.2e-74|283.9|chy:CHY_2091|transcriptional regulator of aroF, aroG, tyrA and aromatic amino acid trans	-	GO:0043565//sequence-specific DNA binding;GO:0005524//ATP binding;GO:0008134//transcription factor binding	GO:0006355//regulation of transcription, DNA-templated	gi|446339976|ref|WP_000417831.1|/0.0e+00/sigma-54-dependent Fis family transcriptional regulator [Escherichia coli]
ECs_4584	654	948.224	434.274	-1.12662	Down	0.0205214	0.00106451	known_mRNA	ECs_4584	-	-	-	-	gi|3414918|gb|AAC31529.1|/7.7e-115/L0050 [Escherichia coli O157:H7 str. EDL933]
ECs_4486	1020	306.719	557.97	0.86327	Up	0.0208444	0.00108555	known_mRNA	gpsA	K00057|1|1.4e-179|634.0|eas:Entas_0136|glycerol-3-phosphate dehydrogenase (NAD(P)+) [EC:1.1.1.94]	-	-	-	gi|920008500|ref|WP_052933239.1|/2.2e-188/glycerol-3-phosphate dehydrogenase [Escherichia coli]
ECs_5013	411	454.115	217.966	-1.05895	Down	0.0213136	0.00111775	known_mRNA	psiE	K13256|1|5.3e-69|265.4|ecs:ECs5013|protein PsiE	GO:0016021//integral component of membrane;GO:0005886//plasma membrane	-	GO:0016036//cellular response to phosphate starvation	gi|446125045|ref|WP_000202900.1|/3.4e-68/phosphate-starvation-inducible protein PsiE [Escherichia coli]
BGI_novel_C10	375	37.4223	15.572	-1.26495	Down	0.0213136	0.00111877	novel_mRNA	-	K07474|1|1.6e-16|90.9|ece:Z1357|phage terminase small subunit	-	-	-	gi|386218513|gb|EII34996.1|/8.8e-39/hypothetical protein EC40967_2275 [Escherichia coli 4.0967]
ECs_0615	1248	586.614	337.348	-0.798173	Down	0.0213285	0.00112394	known_mRNA	ybdG	K16053|1|2.2e-214|750.0|cko:CKO_02599|miniconductance mechanosensitive channel	GO:0005886//plasma membrane;GO:0016021//integral component of membrane	GO:0008381//mechanically-gated ion channel activity	GO:0034220//ion transmembrane transport;GO:0071470//cellular response to osmotic stress	gi|447075865|ref|WP_001153121.1|/2.7e-233/miniconductance mechanosensitive channel [Escherichia coli]
ECs_0953	831	87.0123	164.097	0.915261	Up	0.0215801	0.00114164	known_mRNA	amiD	K11066|1|2.8e-141|506.5|cfd:CFNIH1_21730|N-acetylmuramoyl-L-alanine amidase [EC:3.5.1.28]	-	GO:0008745//N-acetylmuramoyl-L-alanine amidase activity	GO:0009253//peptidoglycan catabolic process	gi|447177888|ref|WP_001255144.1|/9.4e-158/MULTISPECIES: N-acetylmuramoyl-L-alanine amidase [Enterobacteriaceae]
ECs_0077	1092	199.356	398.636	0.999725	Up	0.0219334	0.00116484	known_mRNA	leuB	K00052|1|1.2e-197|694.1|cro:ROD_00811|3-isopropylmalate dehydrogenase [EC:1.1.1.85]	GO:0005737//cytoplasm	GO:0051287//NAD binding;GO:0000287//magnesium ion binding;GO:0003862//3-isopropylmalate dehydrogenase activity	GO:0009082//branched-chain amino acid biosynthetic process;GO:0009098//leucine biosynthetic process;GO:0055114//oxidation-reduction process	gi|920027649|ref|WP_052937550.1|/2.1e-205/3-isopropylmalate dehydrogenase [Escherichia coli]
ECs_4901	927	473.589	258.657	-0.872596	Down	0.0226184	0.00120588	known_mRNA	coaA	K00867|1|5.6e-175|618.6|eun:UMNK88_4814|type I pantothenate kinase [EC:2.7.1.33]	GO:0005829//cytosol	GO:0005524//ATP binding;GO:0004594//pantothenate kinase activity	GO:0015937//coenzyme A biosynthetic process;GO:0016310//phosphorylation	gi|913756646|ref|WP_050487974.1|/3.6e-174/type I pantothenate kinase [Escherichia coli]
ECs_3454	1299	319.888	145.203	-1.1395	Down	0.0232164	0.00124254	known_mRNA	kgtP	K03761|1|7.4e-242|841.3|ece:Z3872|MFS transporter, MHS family, alpha-ketoglutarate permease	GO:0016021//integral component of membrane	GO:0022857//transmembrane transporter activity	GO:0055085//transmembrane transport	gi|951386818|ref|WP_057762819.1|/1.5e-242/alpha-ketoglutarate transporter [Escherichia coli]
ECs_3892	1188	334.754	632.128	0.917114	Up	0.0234664	0.00126075	known_mRNA	metC	K01760|1|1.7e-208|730.3|caf:AL524_23050|cystathionine beta-lyase [EC:4.4.1.8]	GO:0005737//cytoplasm	GO:0030170//pyridoxal phosphate binding;GO:0004121//cystathionine beta-lyase activity	GO:0006520//cellular amino acid metabolic process	gi|485660299|ref|WP_001302355.1|/1.2e-225/MULTISPECIES: cystathionine beta-lyase [Enterobacteriaceae]
ECs_0943	732	4327.88	2019.08	-1.09996	Down	0.023645	0.00127522	known_mRNA	artJ	K09996|1|6.0e-124|448.7|cfd:CFNIH1_21775|arginine transport system substrate-binding protein	GO:0016020//membrane;GO:0030288//outer membrane-bounded periplasmic space	GO:0004970//ionotropic glutamate receptor activity	GO:0006810//transport;GO:0035235//ionotropic glutamate receptor signaling pathway	gi|485658024|ref|WP_001301968.1|/1.5e-135/arginine ABC transporter substrate-binding protein [Escherichia coli]
ECs_1256	387	134.158	68.4009	-0.971846	Down	0.0236586	0.00128082	known_mRNA	rutC	K09021|1|1.2e-67|260.8|elr:ECO55CA74_06080|aminoacrylate peracid reductase	-	GO:0016491//oxidoreductase activity;GO:0016787//hydrolase activity	GO:0006212//uracil catabolic process;GO:0019740//nitrogen utilization;GO:0055114//oxidation-reduction process	gi|447049528|ref|WP_001126784.1|/7.9e-67/aminoacrylate peracid reductase [Escherichia coli]
ECs_4045	2136	7748.67	11729.5	0.598124	Up	0.023887	0.0012981	known_mRNA	pnp	K00962|1|0.0e+00|1313.1|pge:LG71_01010|polyribonucleotide nucleotidyltransferase [EC:2.7.7.8]	GO:0005737//cytoplasm	GO:0000175//3'-5'-exoribonuclease activity;GO:0003723//RNA binding;GO:0000287//magnesium ion binding;GO:0004654//polyribonucleotide nucleotidyltransferase activity	GO:0006402//mRNA catabolic process;GO:0090503//RNA phosphodiester bond hydrolysis, exonucleolytic;GO:0006396//RNA processing	gi|157079882|gb|ABV19590.1|/0.0e+00/hypothetical protein EcE24377A_3648 [Escherichia coli O139:H28 str. E24377A]
ECs_1552	3243	367.638	192.592	-0.932733	Down	0.0239809	0.00131193	known_mRNA	ECs_1552	K03406|1|1.8e-07|63.9|abq:ABAZ39_24445|methyl-accepting chemotaxis protein;K21449|2|2.0e-06|60.5|lcu:PL11_002025|trimeric autotransporter adhesin	-	-	-	gi|217318752|gb|EEC27178.1|/0.0e+00/tail length tape measure protein [Escherichia coli O157:H7 str. TW14588]
ECs_4420	1005	317.101	583.842	0.880635	Up	0.0239809	0.00131307	known_mRNA	dppF	K12372|1|7.8e-191|671.4|ecf:ECH74115_4908|dipeptide transport system ATP-binding protein	-	GO:0016887//ATPase activity;GO:0005524//ATP binding	GO:0015833//peptide transport	gi|446029172|ref|WP_000107027.1|/5.1e-190/dipeptide ABC transporter ATP-binding protein [Escherichia coli]
ECs_4446	342	23.2136	7.90742	-1.55369	Down	0.0241166	0.00132547	known_mRNA	yiaB	-	-	-	-	gi|254594920|gb|ACT74281.1|/8.6e-57/conserved inner membrane protein [Escherichia coli O157:H7 str. TW14359]
ECs_4165	1332	15830.8	25125.2	0.6664	Up	0.0244127	0.00134677	known_mRNA	secY	K03076|1|3.1e-227|792.7|ssz:SCc_669|preprotein translocase subunit SecY	GO:0005887//integral component of plasma membrane;GO:0005622//intracellular	GO:0005515//protein binding	GO:0043952//protein transport by the Sec complex;GO:0065002//intracellular protein transmembrane transport;GO:0006605//protein targeting	gi|447041605|ref|WP_001118861.1|/1.2e-247/MULTISPECIES: protein translocase subunit SecY [Proteobacteria]
ECs_5317	915	112.528	57.0004	-0.981247	Down	0.0252555	0.00140286	known_mRNA	lgoR	-	-	GO:0003700//transcription factor activity, sequence-specific DNA binding;GO:0003677//DNA binding	GO:0006355//regulation of transcription, DNA-templated	gi|446013717|ref|WP_000091572.1|/9.6e-172/MULTISPECIES: GntR family transcriptional regulator [Enterobacteriaceae]
ECs_2854	1437	28.8503	11.6066	-1.31364	Down	0.0252555	0.00140366	known_mRNA	cpsB	K00971|1|1.1e-262|910.6|cro:ROD_21851|mannose-1-phosphate guanylyltransferase [EC:2.7.7.13]	-	GO:0016779//nucleotidyltransferase activity;GO:0016853//isomerase activity	GO:0000271//polysaccharide biosynthetic process	gi|446001403|ref|WP_000079258.1|/2.0e-277/mannose-1-phosphate guanylyltransferase 1 [Escherichia coli]
ECs_4792	1410	20124	9115.73	-1.14249	Down	0.0253606	0.00141472	known_mRNA	glnA	K01915|1|1.2e-253|880.6|srz:AXX16_0592|glutamine synthetase [EC:6.3.1.2]	GO:0005737//cytoplasm	GO:0004356//glutamate-ammonia ligase activity;GO:0005524//ATP binding	GO:0009399//nitrogen fixation;GO:0006542//glutamine biosynthetic process	gi|737363094|ref|WP_035345278.1|/1.1e-256/glutamine synthetase [Dickeya sp. DW 0440]
ECs_2027	924	468.667	280.288	-0.741655	Down	0.0256568	0.00143652	known_mRNA	ydcI	K02623|1|9.1e-61|239.2|bge:BC1002_5290|LysR family transcriptional regulator, pca operon transcriptional activator	-	GO:0003700//transcription factor activity, sequence-specific DNA binding;GO:0003677//DNA binding	GO:0006355//regulation of transcription, DNA-templated	gi|188999666|gb|EDU68652.1|/7.0e-170/transcriptional regulator, LysR family [Escherichia coli O157:H7 str. EC4076]
ECs_4777	1452	153.328	266.772	0.798989	Up	0.0259281	0.00146224	known_mRNA	trkH	K03498|1|4.5e-272|941.8|cfd:CFNIH1_03620|trk system potassium uptake protein	-	-	-	gi|919931937|ref|WP_052911916.1|/1.0e-276/potassium transporter [Escherichia coli]
ECs_0080	945	312.898	177.065	-0.821409	Down	0.0259281	0.00146285	known_mRNA	leuO	K05798|1|8.8e-160|568.2|sej:STMUK_0117|LysR family transcriptional regulator, transcriptional activator for leuABCD operon	-	GO:0003700//transcription factor activity, sequence-specific DNA binding;GO:0003677//DNA binding	GO:0006355//regulation of transcription, DNA-templated	gi|446137577|ref|WP_000215432.1|/5.5e-178/leucine transcriptional activator [Escherichia coli]
ECs_4868	1161	88.0818	191.343	1.11924	Up	0.0259281	0.00146773	known_mRNA	metB	K01739|1|5.8e-206|721.8|lni:CWR52_13150|cystathionine gamma-synthase [EC:2.5.1.48]	-	-	-	gi|918705893|ref|WP_052574893.1|/1.5e-217/cystathionine gamma-synthase, partial [Escherichia coli]
ECs_1664	585	395.569	241.934	-0.709313	Down	0.0265395	0.0015078	known_mRNA	ECs_1664	K14056|1|3.0e-09|67.4|vsh:BSZ05_19080|HTH-type transcriptional regulator, repressor for puuD	-	GO:0043565//sequence-specific DNA binding	-	gi|446283255|ref|WP_000361110.1|/2.1e-103/transcriptional regulator [Escherichia coli]
ECs_4696	1428	317.03	716.17	1.17568	Up	0.026592	0.00151789	known_mRNA	hsrA	K18326|1|4.5e-115|420.2|kle:AO703_13885|MFS transporter, DHA2 family, multidrug resistance protein	GO:0016021//integral component of membrane;GO:0005886//plasma membrane	-	GO:0055085//transmembrane transport	gi|992382282|ref|WP_061069277.1|/3.4e-264/MFS transporter [Escherichia coli]
ECs_4166	435	7383.63	11806.5	0.677185	Up	0.026592	0.00152173	known_mRNA	rplO	K02876|1|2.2e-73|280.0|senj:CFSAN001992_16470|large subunit ribosomal protein L15	GO:0022625//cytosolic large ribosomal subunit	GO:0019843//rRNA binding;GO:0003735//structural constituent of ribosome;GO:0004869//cysteine-type endopeptidase inhibitor activity	GO:0006412//translation;GO:0010951//negative regulation of endopeptidase activity	gi|447161661|ref|WP_001238917.1|/1.4e-72/MULTISPECIES: 50S ribosomal protein L15 [Gammaproteobacteria]
ECs_2546	237	18.8394	6.59282	-1.51479	Down	0.0272355	0.00156416	known_mRNA	yebV	-	-	-	-	gi|90111342|ref|NP_416350.4|/2.8e-38/uncharacterized protein b1836 [Escherichia coli str. K-12 substr. MG1655]
ECs_3819	1395	48.6674	90.1703	0.889697	Up	0.0279753	0.00161322	known_mRNA	galP_2	K08137|1|9.3e-259|897.5|shb:SU5_03590|MFS transporter, SP family, galactose:H+ symporter	GO:0016021//integral component of membrane	GO:0022891//substrate-specific transmembrane transporter activity	GO:0055085//transmembrane transport	gi|447035040|ref|WP_001112296.1|/6.2e-263/D-galactose transporter [Escherichia coli]
ECs_3452	1356	1860.38	1151.88	-0.691601	Down	0.0279753	0.00161816	known_mRNA	pssA	K00998|1|2.0e-253|879.8|cfar:CI104_18905|CDP-diacylglycerol---serine O-phosphatidyltransferase [EC:2.7.8.8]	-	-	-	gi|920012875|ref|WP_052934184.1|/2.7e-263/phosphatidylserine synthase [Escherichia coli]
ECs_4754	621	47.1941	89.4375	0.922273	Up	0.0297742	0.00172835	known_mRNA	rhtB	K05834|1|3.2e-102|376.3|kpx:PMK1_01807|homoserine/homoserine lactone efflux protein	GO:0005886//plasma membrane;GO:0016021//integral component of membrane	GO:0042970//homoserine transmembrane transporter activity;GO:0004622//lysophospholipase activity	GO:0042968//homoserine transport	gi|446093855|ref|WP_000171710.1|/4.6e-109/MULTISPECIES: homoserine/homoserine lactone efflux protein [Proteobacteria]
ECs_2119	954	194.777	99.0496	-0.975596	Down	0.0298852	0.00174094	known_mRNA	lsrR	K11531|1|5.2e-144|515.8|caf:AL524_06545|lsr operon transcriptional repressor	GO:0005737//cytoplasm	GO:0003677//DNA binding;GO:0030246//carbohydrate binding	GO:0006355//regulation of transcription, DNA-templated	gi|446076497|ref|WP_000154352.1|/5.9e-172/MULTISPECIES: LsrR family transcriptional regulator [Enterobacteriaceae]
ECs_0432	261	61.0914	29.5493	-1.04784	Down	0.03037	0.00177544	known_mRNA	iraP	-	GO:0005737//cytoplasm	GO:0005515//protein binding;GO:0043856//anti-sigma factor antagonist activity	GO:0045893//positive regulation of transcription, DNA-templated;GO:0042177//negative regulation of protein catabolic process;GO:0016036//cellular response to phosphate starvation	gi|446715647|ref|WP_000792970.1|/2.8e-39/MULTISPECIES: anti-adapter protein IraP [Proteobacteria]
ECs_1781	1854	467.369	268.856	-0.79773	Down	0.0310083	0.00181913	known_mRNA	ECs_1781	K07497|1|0.0e+00|1134.0|ecg:E2348C_1246|putative transposase	-	-	-	gi|446065212|ref|WP_000143067.1|/0.0e+00/9-O-acetyl-N-acetylneuraminic acid deacetylase [Escherichia coli]
ECs_4360	1068	88.2408	170.789	0.952694	Up	0.032169	0.00189713	known_mRNA	yhiI	K01993|1|1.6e-170|604.0|ebf:D782_0236|HlyD family secretion protein	GO:0016021//integral component of membrane	-	GO:0009306//protein secretion	gi|446283603|ref|WP_000361458.1|/2.8e-191/membrane protein [Escherichia coli]
ECs_4757	900	339.241	603.677	0.831468	Up	0.032169	0.00190047	known_mRNA	yigM	K03576|1|1.2e-12|79.3|eco:b3828|LysR family transcriptional regulator, regulator for metE and metH	GO:0016021//integral component of membrane;GO:0005886//plasma membrane	-	-	gi|227834426|gb|EEJ44892.1|/6.8e-170/Carboxylate/Amino Acid/Amine Transporter [Escherichia coli 83972]
ECs_5438	222	10.1623	3.08831	-1.71833	Down	0.0321903	0.00191499	known_mRNA	ECs_5438	-	-	-	-	gi|921766653|emb|CTW55394.1|/6.0e-35/Uncharacterised protein [Escherichia coli]
ECs_5451	222	10.1623	3.08831	-1.71833	Down	0.0321903	0.00191499	known_mRNA	ECs_5451	-	-	-	-	gi|921766653|emb|CTW55394.1|/6.0e-35/Uncharacterised protein [Escherichia coli]
ECs_4908	498	4312.25	6701.05	0.635945	Up	0.0322333	0.00192418	known_mRNA	rplJ	K02864|1|6.0e-83|312.0|ebd:ECBD_4048|large subunit ribosomal protein L10	-	-	-	gi|447129945|ref|WP_001207201.1|/3.9e-82/MULTISPECIES: 50S ribosomal protein L10 [Proteobacteria]
ECs_4588	372	987.617	581.306	-0.764654	Down	0.0323248	0.00193912	known_mRNA	ler	K20552|1|7.9e-64|248.1|elr:ECO55CA74_21315|transcriptional regulator of LEE operons	GO:0005622//intracellular	GO:0003677//DNA binding	GO:0006355//regulation of transcription, DNA-templated	gi|3414922|gb|AAC31533.1|/5.1e-63/L0054 [Escherichia coli O157:H7 str. EDL933]
ECs_4907	705	7963.21	12160	0.610719	Up	0.0323248	0.00194949	known_mRNA	rplA	K02863|1|2.2e-123|446.8|elu:UM146_16745|large subunit ribosomal protein L1	-	-	-	gi|447019435|ref|WP_001096691.1|/1.9e-122/50S ribosomal protein L1 [Escherichia coli]
ECs_0253	261	139.34	77.8933	-0.839036	Down	0.0323248	0.0019496	known_mRNA	dinJ	K07473|1|1.6e-39|166.8|elr:ECO55CA74_01235|DNA-damage-inducible protein J	-	GO:0000986//bacterial-type RNA polymerase core promoter proximal region sequence-specific DNA binding;GO:0015643//toxic substance binding;GO:0005515//protein binding	GO:2000143//negative regulation of DNA-templated transcription, initiation;GO:0044010//single-species biofilm formation	gi|446652359|ref|WP_000729705.1|/1.1e-38/antitoxin [Escherichia coli]
ECs_2117	4032	5.21647	1.46445	-1.83272	Down	0.0324129	0.00196159	known_mRNA	ydeK	K12678|1|0.0e+00|2646.3|ecs:ECs2117|autotransporter family porin	GO:0019867//outer membrane	-	-	gi|499220273|ref|WP_010917813.1|/0.0e+00/lipoprotein [Escherichia coli]
ECs_2851	1479	17.9045	5.76409	-1.63516	Down	0.0329244	0.00199932	known_mRNA	wzxC	K16695|1|2.1e-269|932.9|eoj:ECO26_2957|lipopolysaccharide exporter	GO:0016021//integral component of membrane	-	-	gi|445980638|ref|WP_000058493.1|/5.9e-272/lipopolysaccharide biosynthesis protein [Escherichia coli]
ECs_0200	654	392.107	714.384	0.865452	Up	0.0330999	0.00201938	known_mRNA	metI	K02072|1|6.0e-115|418.7|eok:G2583_0202|D-methionine transport system permease protein	GO:0016021//integral component of membrane;GO:0005886//plasma membrane	GO:0005515//protein binding	GO:0048473//D-methionine transport	gi|447217350|ref|WP_001294606.1|/3.8e-114/methionine ABC transporter [Escherichia coli]
ECs_3031	1359	33.0864	14.3717	-1.20301	Down	0.0330999	0.0020236	known_mRNA	ECs_3031	K08195|1|5.9e-234|815.1|cko:CKO_00650|MFS transporter, AAHS family, 4-hydroxybenzoate transporter	GO:0016021//integral component of membrane	-	GO:0055085//transmembrane transport	gi|446116378|ref|WP_000194233.1|/2.3e-254/transporter [Escherichia coli]
ECs_4720	1263	193.535	358.941	0.891153	Up	0.0341646	0.00210269	known_mRNA	wecC	K02472|1|1.7e-222|776.9|cfar:CI104_24910|UDP-N-acetyl-D-mannosaminuronic acid dehydrogenase [EC:1.1.1.336]	-	GO:0051287//NAD binding;GO:0016628//oxidoreductase activity, acting on the CH-CH group of donors, NAD or NADP as acceptor;GO:0089714//UDP-N-acetyl-D-mannosamine dehydrogenase activity	GO:0009246//enterobacterial common antigen biosynthetic process;GO:0055114//oxidation-reduction process	gi|919941041|ref|WP_052915239.1|/1.8e-240/UDP-N-acetyl-D-mannosamine dehydrogenase [Escherichia coli]
ECs_4697	693	630.427	1143.27	0.85877	Up	0.0341646	0.00210621	known_mRNA	yieP	K19776|1|2.2e-22|111.3|thac:CSC3H3_16890|GntR family transcriptional regulator, galactonate operon transcriptional repressor	GO:0005829//cytosol	GO:0003700//transcription factor activity, sequence-specific DNA binding;GO:0003677//DNA binding	GO:0006355//regulation of transcription, DNA-templated	gi|447053908|ref|WP_001131164.1|/1.9e-127/MULTISPECIES: transcriptional regulator [Proteobacteria]
ECs_2506	360	97.8213	44.478	-1.13706	Down	0.0341646	0.0021098	known_mRNA	yeaR	K07491|1|2.4e-57|226.5|ecw:EcE24377A_2023|putative transposase	-	-	-	gi|935507184|ref|WP_054427671.1|/2.0e-64/hypothetical protein [Escherichia coli]
ECs_4714	330	860.331	1345.76	0.645456	Up	0.0350323	0.00217059	known_mRNA	trxA	K03671|1|1.9e-56|223.4|seh:SeHA_C4245|thioredoxin 1	GO:0005829//cytosol	GO:0016671//oxidoreductase activity, acting on a sulfur group of donors, disulfide as acceptor;GO:0005515//protein binding;GO:0015035//protein disulfide oxidoreductase activity	GO:0006457//protein folding;GO:0045454//cell redox homeostasis;GO:0034599//cellular response to oxidative stress;GO:0006662//glycerol ether metabolic process;GO:0016032//viral process;GO:0000103//sulfate assimilation;GO:0055114//oxidation-reduction proces	gi|91074876|gb|ABE09757.1|/1.1e-56/hypothetical protein UTI89_C4336 [Escherichia coli UTI89]
ECs_5148	309	919.881	1511.88	0.716826	Up	0.035776	0.00222404	known_mRNA	hfq	K03666|1|1.1e-50|204.1|ecz:ECS88_4758|host factor-I protein	GO:0005829//cytosol	GO:0003681//bent DNA binding;GO:0003723//RNA binding;GO:0005515//protein binding	GO:0045975//positive regulation of translation, ncRNA-mediated;GO:0006355//regulation of transcription, DNA-templated;GO:0040033//negative regulation of translation, ncRNA-mediated	gi|446974627|ref|WP_001051883.1|/7.0e-50/MULTISPECIES: RNA-binding protein Hfq [Proteobacteria]
ECs_2231	1224	98.7619	49.1259	-1.00747	Down	0.0362162	0.00225885	known_mRNA	ECs_2231	K21449|1|6.3e-25|120.6|hpaz:K756_04685|trimeric autotransporter adhesin	-	-	-	gi|446138694|ref|WP_000216549.1|/1.7e-227/tail fiber protein [Escherichia coli]
ECs_5354	870	945.564	1492.92	0.658893	Up	0.0374791	0.00234534	known_mRNA	rob	K05804|1|3.4e-158|562.8|sbg:SBG_3993|AraC family transcriptional regulator, mar-sox-rob regulon activator	GO:0005829//cytosol	GO:0000987//core promoter proximal region sequence-specific DNA binding;GO:0003700//transcription factor activity, sequence-specific DNA binding	GO:0006355//regulation of transcription, DNA-templated	gi|446293811|ref|WP_000371666.1|/1.5e-166/MULTISPECIES: right origin-binding protein [Proteobacteria]
ECs_3840	1257	618.769	338.217	-0.87145	Down	0.0379733	0.00238408	known_mRNA	nupG	K03289|1|6.3e-222|775.0|cko:CKO_04339|MFS transporter, NHS family, nucleoside permease	GO:0016021//integral component of membrane	GO:0005337//nucleoside transmembrane transporter activity	GO:1901642//nucleoside transmembrane transport	gi|323978740|gb|EGB73821.1|/1.4e-237/nucleoside transporter [Escherichia coli TW10509]
ECs_0997	1749	971.371	595.611	-0.705652	Down	0.0381868	0.00240535	known_mRNA	msbA	K11085|1|2.5e-293|1012.7|ebi:EbC_15060|ATP-binding cassette, subfamily B, bacterial MsbA [EC:3.6.3.-]	GO:0043190//ATP-binding cassette (ABC) transporter complex	GO:0034040//lipid-transporting ATPase activity;GO:0005524//ATP binding	GO:0055085//transmembrane transport;GO:0006869//lipid transport	gi|487641332|ref|WP_001743573.1|/0.0e+00/lipid ABC transporter permease/ATP-binding protein [Escherichia coli]
ECs_2706	1359	197.204	105.563	-0.901581	Down	0.0389068	0.00247132	known_mRNA	yedV	K02484|1|1.7e-252|876.7|ecs:ECs2706|two-component system, OmpR family, sensor kinase [EC:2.7.13.3]	GO:0016021//integral component of membrane;GO:0005622//intracellular	GO:0005524//ATP binding;GO:0000155//phosphorelay sensor kinase activity	GO:0000160//phosphorelay signal transduction system;GO:0018106//peptidyl-histidine phosphorylation;GO:0023014//signal transduction by protein phosphorylation	gi|446749476|ref|WP_000826732.1|/1.1e-251/two-component sensor histidine kinase [Escherichia coli]
ECs_0064	2352	128.392	246.435	0.940649	Up	0.0389068	0.00247307	known_mRNA	polB	K02336|1|0.0e+00|1477.6|cama:F384_00310|DNA polymerase II [EC:2.7.7.7]	-	GO:0003887//DNA-directed DNA polymerase activity;GO:0003677//DNA binding;GO:0008408//3'-5' exonuclease activity;GO:0000166//nucleotide binding	GO:0006260//DNA replication;GO:0090305//nucleic acid phosphodiester bond hydrolysis;GO:0071897//DNA biosynthetic process	gi|817101859|ref|WP_046475390.1|/0.0e+00/DNA polymerase II [Citrobacter amalonaticus]
ECs_3526	450	91.635	162.339	0.825041	Up	0.0389068	0.00247473	known_mRNA	ygaU	-	-	-	-	gi|693176361|ref|WP_032306703.1|/1.5e-77/peptidoglycan-binding protein LysM [Escherichia coli]
ECs_5012	2097	63.2268	29.5697	-1.09641	Down	0.0390513	0.00249195	known_mRNA	gfcD_2	-	-	-	-	gi|446668386|ref|WP_000745732.1|/0.0e+00/membrane protein [Escherichia coli]
ECs_3474	867	195.8	117.758	-0.733559	Down	0.0399057	0.00255469	known_mRNA	ypjD	K02497|1|3.5e-06|57.8|sln:SLUG_12550|HemX protein	GO:0016021//integral component of membrane	GO:0020037//heme binding	GO:0017004//cytochrome complex assembly	gi|447112001|ref|WP_001189257.1|/7.5e-158/MULTISPECIES: membrane protein [Enterobacteriaceae]
ECs_4097	1491	18.5374	41.5491	1.16437	Up	0.0405556	0.00260464	known_mRNA	nanT	K03290|1|7.6e-267|924.5|eae:EAE_03250|MFS transporter, SHS family, sialic acid transporter	GO:0005886//plasma membrane;GO:0016021//integral component of membrane	GO:0015538//sialic acid:proton symporter activity;GO:0015144//carbohydrate transmembrane transporter activity	GO:0034219//carbohydrate transmembrane transport;GO:0015992//proton transport;GO:0015739//sialic acid transport	gi|446030614|ref|WP_000108469.1|/2.5e-286/sialic acid transporter [Escherichia coli]
ECs_0495	1872	3375.36	2131.73	-0.663012	Down	0.0415057	0.00267421	known_mRNA	ppiD	K03770|1|0.0e+00|1099.0|cko:CKO_02719|peptidyl-prolyl cis-trans isomerase D [EC:5.2.1.8]	-	-	-	gi|692996390|ref|WP_032183477.1|/0.0e+00/peptidylprolyl isomerase [Escherichia coli]
ECs_4674	1383	4001.72	6895.57	0.785049	Up	0.0423346	0.00275401	known_mRNA	atpD	K02112|1|1.3e-247|860.5|pay:PAU_00036|F-type H+-transporting ATPase subunit beta [EC:3.6.3.14]	GO:0045261//proton-transporting ATP synthase complex, catalytic core F(1);GO:0005886//plasma membrane	GO:0046933//proton-transporting ATP synthase activity, rotational mechanism;GO:0005524//ATP binding	GO:0015991//ATP hydrolysis coupled proton transport;GO:0042777//plasma membrane ATP synthesis coupled proton transport	gi|6625703|gb|AAF19362.1|AF188265_8/2.1e-258/ATP synthase subunit beta [Salmonella enterica subsp. enterica serovar Typhimurium]
ECs_4176	255	3098.93	5240.89	0.758043	Up	0.0423346	0.00275477	known_mRNA	rpsQ	K02961|1|1.1e-40|170.6|ecd:ECDH10B_3486|small subunit ribosomal protein S17	GO:0022627//cytosolic small ribosomal subunit	GO:0003735//structural constituent of ribosome;GO:0070181//small ribosomal subunit rRNA binding	GO:0006412//translation;GO:0046677//response to antibiotic	gi|446052245|ref|WP_000130100.1|/7.1e-40/MULTISPECIES: 30S ribosomal protein S17 [Bacteria]
ECs_3389	1284	333.035	632.006	0.924263	Up	0.0423346	0.0027597	known_mRNA	pepB	K07751|1|2.9e-230|802.7|sbv:N643_11245|PepB aminopeptidase [EC:3.4.11.23]	-	-	-	gi|984669881|ref|WP_060773308.1|/1.4e-245/aminopeptidase PepB [Escherichia coli]
ECs_4179	702	9074.45	15122.4	0.736806	Up	0.0423346	0.00276247	known_mRNA	rpsC	K02982|1|1.9e-127|460.3|elu:UM146_16480|small subunit ribosomal protein S3	GO:0022627//cytosolic small ribosomal subunit	GO:0003729//mRNA binding;GO:0003735//structural constituent of ribosome;GO:0019843//rRNA binding	GO:0006412//translation	gi|446452090|ref|WP_000529945.1|/1.2e-126/MULTISPECIES: 30S ribosomal protein S3 [Proteobacteria]
ECs_5115	1539	212.097	101.882	-1.05783	Down	0.0434203	0.00284225	known_mRNA	cadC	K03765|1|1.8e-295|1019.6|ebe:B21_03966|transcriptional activator of cad operon	GO:0016021//integral component of membrane;GO:0005622//intracellular	GO:0003677//DNA binding	GO:0000160//phosphorelay signal transduction system;GO:0006355//regulation of transcription, DNA-templated	gi|447109921|ref|WP_001187177.1|/1.2e-294/MULTISPECIES: transcriptional regulator [Enterobacteriaceae]
ECs_0788	1473	156.807	268.402	0.775409	Up	0.0439506	0.00288601	known_mRNA	modF	K05776|1|8.9e-268|927.5|ema:C1192_08535|molybdate transport system ATP-binding protein	-	GO:0016887//ATPase activity;GO:0005524//ATP binding	-	gi|558571576|gb|AHA63714.1|/2.5e-278/ATP-binding protein modF [Shigella dysenteriae 1617]
ECs_1949	213	65.8114	31.6166	-1.05766	Down	0.0442206	0.00291284	known_mRNA	ECs_1949	-	-	-	-	gi|320193232|gb|EFW67870.1|/5.7e-35/Phage protein [Escherichia coli WV_060327]
ECs_2140	900	155.273	79.4578	-0.966547	Down	0.0455933	0.00301265	known_mRNA	eamA	K15268|1|8.7e-157|558.1|ema:C1192_04950|O-acetylserine/cysteine efflux transporter	GO:0016021//integral component of membrane	-	-	gi|189356729|gb|EDU75148.1|/1.8e-162/transporter, 10 TMS drug/metabolite exporter (DME) family [Escherichia coli O157:H7 str. EC4401]
ECs_3039	1236	17.5065	6.54219	-1.42005	Down	0.0457776	0.00303425	known_mRNA	preA	K17723|1|3.4e-244|849.0|eco:b2147|dihydropyrimidine dehydrogenase (NAD+) subunit PreA [EC:1.3.1.1]	GO:0005737//cytoplasm	GO:0046872//metal ion binding;GO:0005515//protein binding;GO:0051539//4 iron, 4 sulfur cluster binding;GO:0003954//NADH dehydrogenase activity;GO:0017113//dihydropyrimidine dehydrogenase (NADP+) activity;GO:0004159//dihydrouracil dehydrogenase (NAD+) acti	GO:0006208//pyrimidine nucleobase catabolic process;GO:0006928//movement of cell or subcellular component;GO:0055114//oxidation-reduction process	gi|446878815|ref|WP_000956071.1|/2.2e-243/MULTISPECIES: dihydropyrimidine dehydrogenase subunit B [Proteobacteria]
ECs_1030	543	277.916	160.582	-0.791337	Down	0.046833	0.00311385	known_mRNA	zapC	K18657|1|1.8e-101|373.6|elr:ECO55CA74_05765|cell division protein ZapC	GO:0005737//cytoplasm	-	GO:0043093//FtsZ-dependent cytokinesis	gi|12514125|gb|AAG55432.1|AE005284_10/1.2e-100/orf, hypothetical protein [Escherichia coli O157:H7 str. EDL933]
ECs_4646	1248	14.4869	5.04503	-1.52181	Down	0.047291	0.00315403	known_mRNA	tnaB	K03836|1|4.3e-239|832.0|elx:CDCO157_4382|low affinity tryptophan permease	GO:0005887//integral component of plasma membrane	GO:0015293//symporter activity;GO:0015173//aromatic amino acid transmembrane transporter activity	GO:0015801//aromatic amino acid transport;GO:0003333//amino acid transmembrane transport;GO:0006569//tryptophan catabolic process;GO:0006865//amino acid transport	gi|446054046|ref|WP_000131901.1|/2.8e-238/low affinity tryptophan permease [Escherichia coli]
ECs_2120	1536	57.9456	27.8818	-1.05538	Down	0.0473291	0.00317598	known_mRNA	lsrA	K10558|1|4.7e-227|792.3|cama:F384_16525|AI-2 transport system ATP-binding protein	GO:0016021//integral component of membrane	GO:0042626//ATPase activity, coupled to transmembrane movement of substances;GO:0005524//ATP binding	GO:0055085//transmembrane transport	gi|447117617|ref|WP_001194873.1|/4.1e-284/sugar ABC transporter [Escherichia coli]
ECs_0331	1143	20.2486	7.44273	-1.44392	Down	0.0473291	0.00317606	known_mRNA	ECs_0331	K00219|1|4.8e-128|463.0|bur:Bcep18194_C7286|2,4-dienoyl-CoA reductase (NADPH2) [EC:1.3.1.34];K00244|2|5.8e-65|253.4|gap:GAPWK_1458|fumarate reductase flavoprotein subunit [EC:1.3.5.4]	-	GO:0016491//oxidoreductase activity;GO:0010181//FMN binding	GO:0055114//oxidation-reduction process	gi|446104489|ref|WP_000182344.1|/2.7e-216/NADH-dependent flavin oxidoreductase [Escherichia coli]
ECs_4421	984	243.9	441.861	0.8573	Up	0.0480006	0.003231	known_mRNA	dppD	K12371|1|9.8e-162|574.7|pva:Pvag_3350|dipeptide transport system ATP-binding protein	GO:0043190//ATP-binding cassette (ABC) transporter complex;GO:0005737//cytoplasm	GO:0015421//oligopeptide-transporting ATPase activity;GO:0015232//heme transporter activity;GO:0005524//ATP binding;GO:0042936//dipeptide transporter activity	GO:0015886//heme transport;GO:0008152//metabolic process;GO:0042938//dipeptide transport;GO:0015031//protein transport	gi|447119230|ref|WP_001196486.1|/2.6e-183/MULTISPECIES: dipeptide transport ATP-binding protein DppD [Proteobacteria]
ECs_2438	2262	135.292	68.9431	-0.972601	Down	0.0488979	0.00330147	known_mRNA	katE	K03781|1|0.0e+00|1401.3|cro:ROD_13241|catalase [EC:1.11.1.6]	-	-	-	gi|919599617|ref|WP_052893461.1|/0.0e+00/catalase [Escherichia coli]
ECs_3942	618	114.162	61.8411	-0.884445	Down	0.0510962	0.00346041	known_mRNA	plsY	K08591|1|3.5e-117|426.0|elr:ECO55CA74_18025|glycerol-3-phosphate acyltransferase PlsY [EC:2.3.1.15]	-	-	-	gi|447195540|ref|WP_001272796.1|/2.3e-116/MULTISPECIES: glycerol-3-phosphate acyltransferase [Proteobacteria]
ECs_5774	330	2.24068	7.30162	1.70428	Up	0.0514844	0.0034973	known_mRNA	yjdP	-	-	-	-	gi|446743383|ref|WP_000820639.1|/3.1e-56/membrane protein [Escherichia coli]
ECs_3848	1449	176.757	288.184	0.705222	Up	0.0517377	0.00353499	known_mRNA	-	K07484|1|2.7e-237|826.2|koc:AB185_32985|transposase	-	-	-	gi|485661096|ref|WP_001302761.1|/5.3e-281/transposase [Escherichia coli]
ECs_4603	1392	298.478	603.122	1.01483	Up	0.0517377	0.0035358	known_mRNA	uhpT	K07784|1|9.0e-254|880.9|kpe:KPK_0031|MFS transporter, OPA family, hexose phosphate transport protein UhpT	GO:0005887//integral component of plasma membrane	GO:0015526//hexose-phosphate:inorganic phosphate antiporter activity	GO:0015760//glucose-6-phosphate transport;GO:0055062//phosphate ion homeostasis;GO:0008643//carbohydrate transport;GO:0035435//phosphate ion transmembrane transport	gi|446801938|ref|WP_000879194.1|/1.1e-264/MULTISPECIES: hexose phosphate transporter [Proteobacteria]
ECs_2856	483	17.5321	6.56009	-1.41821	Down	0.052711	0.00361697	known_mRNA	ECs_2856	K03207|1|2.1e-88|330.1|elx:CDCO157_2636|colanic acid biosynthesis protein WcaH [EC:3.6.1.-]	-	GO:0008727;GO:0016491//oxidoreductase activity;GO:0000287//magnesium ion binding	GO:0055114//oxidation-reduction process	gi|446894161|ref|WP_000971417.1|/1.3e-87/GDP-mannose mannosyl hydrolase [Escherichia coli]
ECs_4774	2190	118.524	60.2804	-0.975424	Down	0.052711	0.00362402	known_mRNA	fadB	K01825|1|0.0e+00|1365.9|ecln:ECNIH4_21670|3-hydroxyacyl-CoA dehydrogenase / enoyl-CoA hydratase / 3-hydroxybutyryl-CoA epimerase / enoyl-CoA isomerase [EC:1.1.1.35 4.2.1.17 5.1.2.3 5.3.3.8]	GO:0036125	GO:0003857//3-hydroxyacyl-CoA dehydrogenase activity;GO:0004165//dodecenoyl-CoA delta-isomerase activity;GO:0004300//enoyl-CoA hydratase activity;GO:0008692//3-hydroxybutyryl-CoA epimerase activity	GO:0006635//fatty acid beta-oxidation	gi|919931936|ref|WP_052911915.1|/0.0e+00/multifunctional fatty acid oxidation complex subunit alpha [Escherichia coli]
ECs_5016	1545	112.739	49.7338	-1.18069	Down	0.0528483	0.00365592	known_mRNA	-	K10109|1|3.4e-278|962.2|cko:CKO_03883|maltose/maltodextrin transport system permease protein	GO:1990060//maltose transport complex;GO:0055052//ATP-binding cassette (ABC) transporter complex, substrate-binding subunit-containing	GO:0015423//maltose-transporting ATPase activity;GO:0005515//protein binding;GO:0004332//fructose-bisphosphate aldolase activity	GO:0015768//maltose transport;GO:0006974//cellular response to DNA damage stimulus;GO:0042956//maltodextrin transport	gi|485657448|ref|WP_001301434.1|/7.8e-299/maltose ABC transporter permease [Escherichia coli]
ECs_1263	831	850.936	514.149	-0.726863	Down	0.0528483	0.00365686	known_mRNA	efeU	K07243|1|7.3e-142|508.4|ron:TE10_11130|high-affinity iron transporter	GO:0016021//integral component of membrane;GO:0033573//high-affinity iron permease complex	GO:0005381//iron ion transmembrane transporter activity	GO:0055072//iron ion homeostasis;GO:0006827//high-affinity iron ion transmembrane transport	gi|903589278|emb|CSP80547.1|/1.2e-152/high-affinity iron permease [Shigella sonnei]
ECs_5184	639	118.936	202.866	0.770345	Up	0.0528483	0.00366609	known_mRNA	ytfB	K07269|1|1.7e-119|433.7|ece:Z5817|uncharacterized protein	-	-	-	gi|499207459|ref|WP_010904999.1|/1.1e-118/hypothetical protein [Escherichia coli]
ECs_0872	1737	77.9683	144.955	0.894642	Up	0.0538387	0.00374796	known_mRNA	ybhF	K01990|1|0.0e+00|1080.5|cama:F384_03640|ABC-2 type transport system ATP-binding protein	-	GO:0005524//ATP binding;GO:0015439//heme-transporting ATPase activity;GO:0103115//protoheme IX ABC transporter activity	GO:0055085//transmembrane transport;GO:0015886//heme transport	gi|734587630|gb|AJA24831.1|/0.0e+00/ABC transporter multidrug efflux pump, fused ATP-binding domains [Escherichia coli O157:H7 str. SS52]
ECs_4707	894	39.7744	74.8634	0.91242	Up	0.0538387	0.00376049	known_mRNA	ilvY	K02521|1|5.2e-146|522.3|ebt:EBL_c38090|LysR family transcriptional regulator, positive regulator for ilvC	-	GO:0003700//transcription factor activity, sequence-specific DNA binding;GO:0003677//DNA binding;GO:0016853//isomerase activity	GO:0006355//regulation of transcription, DNA-templated	gi|331046779|gb|EGI18863.1|/2.0e-166/HTH-type transcriptional regulator IlvY [Escherichia coli M718]
ECs_3795	861	2153.38	1378.99	-0.642986	Down	0.0538387	0.00376804	known_mRNA	mscS	K03442|1|1.4e-151|540.8|ebe:B21_02718|small conductance mechanosensitive channel	GO:0005886//plasma membrane;GO:0016021//integral component of membrane	GO:0008381//mechanically-gated ion channel activity	GO:0009992//cellular water homeostasis;GO:0034220//ion transmembrane transport	gi|446311963|ref|WP_000389818.1|/8.8e-151/MULTISPECIES: small-conductance mechanosensitive channel [Enterobacteriaceae]
ECs_4739	825	108.284	188.814	0.802146	Up	0.0538885	0.00378262	known_mRNA	dapF	K01778|1|5.0e-151|538.9|sbv:N643_17420|diaminopimelate epimerase [EC:5.1.1.7]	GO:0005829//cytosol	GO:0008837//diaminopimelate epimerase activity	GO:0009089//lysine biosynthetic process via diaminopimelate	gi|447083398|ref|WP_001160654.1|/3.0e-156/MULTISPECIES: diaminopimelate epimerase [Proteobacteria]
ECs_4561	1677	26036.5	17854.8	-0.544229	Down	0.0547478	0.00385421	known_mRNA	tir	K12784|1|0.0e+00|1098.6|elx:CDCO157_4295|translocated intimin receptor	GO:0016021//integral component of membrane;GO:0005576//extracellular region;GO:0020002//host cell plasma membrane	GO:0005515//protein binding	GO:0009405//pathogenesis	gi|485657470|ref|WP_001301454.1|/0.0e+00/translocated intimin receptor Tir [Escherichia coli]
ECs_3102	1065	49.5322	90.017	0.861831	Up	0.0548703	0.00388177	known_mRNA	ada	K10778|1|1.1e-169|601.3|cko:CKO_00561|AraC family transcriptional regulator, regulatory protein of adaptative response / methylated-DNA-[protein]-cysteine methyltransferase [EC:2.1.1.63]	-	GO:0008270//zinc ion binding;GO:0043565//sequence-specific DNA binding;GO:0003908//methylated-DNA-[protein]-cysteine S-methyltransferase activity;GO:0003700//transcription factor activity, sequence-specific DNA binding	GO:0006281//DNA repair;GO:0006355//regulation of transcription, DNA-templated;GO:0032259//methylation	gi|446709009|ref|WP_000786355.1|/1.0e-201/MULTISPECIES: transcriptional regulator [Enterobacteriaceae]
ECs_3675	1332	474.191	258.676	-0.874321	Down	0.0548703	0.00388543	known_mRNA	argA	K14682|1|5.6e-245|851.7|cfar:CI104_20305|amino-acid N-acetyltransferase [EC:2.3.1.1]	GO:0005737//cytoplasm	GO:0004042//acetyl-CoA:L-glutamate N-acetyltransferase activity	GO:0006526//arginine biosynthetic process	gi|446160083|ref|WP_000237938.1|/6.4e-249/MULTISPECIES: N-acetylglutamate synthase [Enterobacteriaceae]
ECs_4388	576	78.7214	180.944	1.20071	Up	0.0576077	0.00409112	known_mRNA	yhiD	K07507|1|5.6e-101|372.1|ecol:LY180_17980|putative Mg2+ transporter-C (MgtC) family protein	GO:0016021//integral component of membrane;GO:0005886//plasma membrane	-	GO:0006810//transport	gi|914281324|ref|WP_050562278.1|/3.6e-100/hypothetical protein [Escherichia coli]
ECs_1985	699	32.0562	14.207	-1.174	Down	0.0578149	0.00411774	known_mRNA	ECs_1985	-	-	-	-	gi|447074903|ref|WP_001152159.1|/6.3e-131/phage minor tail protein L [Escherichia coli]
ECs_5011	738	14.2106	4.89948	-1.53626	Down	0.0579637	0.00414027	known_mRNA	yjbG	-	-	-	-	gi|326346498|gb|EGD70232.1|/2.9e-134/YjbG polysaccharide synthesis-related protein [Escherichia coli O157:H7 str. 1044]
ECs_3067	567	1742.42	1046.85	-0.735036	Down	0.0596113	0.00427022	known_mRNA	mepS	K13694|1|1.9e-101|373.6|eoh:ECO103_2652|murein DD-endopeptidase / murein LD-carboxypeptidase [EC:3.4.-.- 3.4.17.13]	GO:0009279//cell outer membrane	GO:0004175//endopeptidase activity;GO:0004180//carboxypeptidase activity;GO:0005515//protein binding;GO:0008234//cysteine-type peptidase activity	GO:0071555//cell wall organization;GO:0009254//peptidoglycan turnover;GO:0006508//proteolysis;GO:0045227//capsule polysaccharide biosynthetic process	gi|446163156|ref|WP_000241011.1|/1.2e-100/MULTISPECIES: murein DD-endopeptidase MepS/Murein LD-carboxypeptidase [Proteobacteria]
ECs_0772	693	446.518	278.538	-0.680844	Down	0.0616092	0.00444257	known_mRNA	tolQ	K03562|1|6.3e-123|445.3|ece:Z0905|biopolymer transport protein TolQ	GO:0005887//integral component of plasma membrane;GO:0030313//cell envelope;GO:0032153//cell division site	GO:0005515//protein binding;GO:0008565//protein transporter activity	GO:0017038//protein import;GO:0043213//bacteriocin transport;GO:0051301//cell division	gi|446053459|ref|WP_000131314.1|/4.1e-122/MULTISPECIES: protein TolQ [Enterobacteriaceae]
ECs_2470	1044	1100.33	1754.13	0.672824	Up	0.0616092	0.00444751	known_mRNA	selD	K01008|1|2.5e-184|649.8|cro:ROD_12941|selenide, water dikinase [EC:2.7.9.3]	-	GO:0004756//selenide, water dikinase activity;GO:0005524//ATP binding;GO:0000287//magnesium ion binding	GO:0016260//selenocysteine biosynthetic process;GO:0016310//phosphorylation	gi|920027980|ref|WP_052937732.1|/1.9e-195/selenide, water dikinase [Escherichia coli]
ECs_0271	975	795.952	480.176	-0.729118	Down	0.0616092	0.00445138	known_mRNA	-	K03111|1|2.5e-32|144.8|mhq:D650_9170|single-strand DNA-binding protein;K04763|5|1.6e-10|72.4|cst:CLOST_1245|integrase/recombinase XerD	-	GO:0003677//DNA binding	GO:0015074//DNA integration;GO:0006310//DNA recombination	gi|446470906|ref|WP_000548760.1|/2.4e-189/integrase [Escherichia coli]
ECs_0639	1161	55.7818	125.251	1.16695	Up	0.0627779	0.00454874	known_mRNA	ybdL	K14287|1|2.2e-197|693.3|enr:H650_21885|methionine transaminase [EC:2.6.1.88]	-	-	-	gi|983449798|ref|WP_060612328.1|/1.9e-220/methionine aminotransferase [Escherichia coli]
ECs_0289	1182	424.173	255.23	-0.732859	Down	0.0628355	0.00456586	known_mRNA	intS	K14260|1|1.4e-13|82.8|lhk:LHK_02491|alanine-synthesizing transaminase [EC:2.6.1.66 2.6.1.2]	-	GO:0003677//DNA binding	GO:0015074//DNA integration;GO:0006310//DNA recombination	gi|970319350|ref|WP_058686570.1|/1.1e-207/MULTISPECIES: integrase [Enterobacter cloacae complex]
ECs_0738	735	206.33	329.36	0.674715	Up	0.0634312	0.0046222	known_mRNA	ybgL	K07160|1|1.3e-118|431.0|eal:EAKF1_ch0755c|UPF0271 protein	-	GO:0003824//catalytic activity	GO:0005975//carbohydrate metabolic process	gi|446609818|ref|WP_000687164.1|/7.1e-133/LamB/YcsF family protein [Escherichia coli]
ECs_1923	909	409.099	255.382	-0.679794	Down	0.0639836	0.00467562	known_mRNA	abgR	K14057|1|8.2e-139|498.4|lew:DAI21_16520|LysR family transcriptional regulator, regulator of abg operon	-	GO:0003700//transcription factor activity, sequence-specific DNA binding;GO:0003677//DNA binding	GO:0006355//regulation of transcription, DNA-templated	gi|446808198|ref|WP_000885454.1|/4.9e-168/MULTISPECIES: LysR family transcriptional regulator [Enterobacteriaceae]
ECs_5147	951	2100.85	3325.33	0.662529	Up	0.0650947	0.00478639	known_mRNA	miaA	K00791|1|7.4e-175|618.2|sdy:SDY_4418|tRNA dimethylallyltransferase [EC:2.5.1.75]	-	GO:0052381//tRNA dimethylallyltransferase activity;GO:0005524//ATP binding	GO:0008033//tRNA processing	gi|447203085|ref|WP_001280341.1|/6.7e-176/tRNA dimethylallyltransferase [Escherichia coli]
ECs_0247	447	727.935	431.372	-0.754879	Down	0.0650947	0.00479614	known_mRNA	ivy	-	GO:0030288//outer membrane-bounded periplasmic space	GO:0060241//lysozyme inhibitor activity	GO:0043086//negative regulation of catalytic activity	gi|387615585|ref|YP_006118607.1|/4.0e-78/C-lysozyme inhibitor [Escherichia coli O83:H1 str. NRG 857C]
ECs_2503	849	774.256	476.166	-0.701344	Down	0.0650947	0.00479702	known_mRNA	-	K13069|1|1.5e-155|553.9|ecf:ECH74115_2518|diguanylate cyclase [EC:2.7.7.65]	-	GO:0052621//diguanylate cyclase activity	-	gi|217318347|gb|EEC26774.1|/9.9e-155/GAF domain/diguanylate cyclase (GGDEF) domain protein [Escherichia coli O157:H7 str. TW14588]
ECs_2800	411	91.3535	50.7991	-0.846657	Down	0.0652558	0.00483388	known_mRNA	ECs_2800	-	-	-	-	gi|921922646|emb|CTT58457.1|/3.0e-72/Uncharacterised protein [Escherichia coli]
ECs_5334	606	137.598	82.2198	-0.742897	Down	0.0652558	0.00483576	known_mRNA	osmY	K04065|1|1.4e-102|377.5|ecs:ECs5334|hyperosmotically inducible periplasmic protein	GO:0030288//outer membrane-bounded periplasmic space	GO:0005515//protein binding	GO:0006970//response to osmotic stress	gi|157081080|gb|ABV20788.1|/2.1e-106/hypothetical protein EcE24377A_4972 [Escherichia coli O139:H28 str. E24377A]
ECs_0662	210	18703.4	10114.3	-0.886907	Down	0.0653016	0.00485259	known_mRNA	cspE	K03704|1|3.5e-32|142.1|eal:EAKF1_ch0838c|cold shock protein (beta-ribbon, CspA family)	GO:0005737//cytoplasm	GO:0003677//DNA binding	GO:0006355//regulation of transcription, DNA-templated	gi|291070213|gb|EFE08322.1|/2.2e-31/putative cold shock protein CspE [Citrobacter youngae ATCC 29220]
ECs_4590	1146	6487.26	4173.93	-0.636203	Down	0.0653855	0.00487228	known_mRNA	espG	K12785|1|2.3e-215|753.1|ecoh:ECRM13516_4503|LEE-encoded effector EspG	-	GO:0004197//cysteine-type endopeptidase activity	GO:0006508//proteolysis;GO:0009405//pathogenesis	gi|427255965|gb|EKW22191.1|/1.5e-214/LEE-encoded effector EspG, partial [Escherichia coli 95.0183]
ECs_3038	1239	29.8971	12.7949	-1.22443	Down	0.0675643	0.00504854	known_mRNA	preT	K17722|1|7.5e-236|821.2|elr:ECO55CA74_13295|dihydropyrimidine dehydrogenase (NAD+) subunit PreT [EC:1.3.1.1]	-	GO:0051536//iron-sulfur cluster binding;GO:0004159//dihydrouracil dehydrogenase (NAD+) activity	GO:0055114//oxidation-reduction process	gi|447059065|ref|WP_001136321.1|/4.9e-235/NAD-dependent dihydropyrimidine dehydrogenase subunit PreT [Escherichia coli]
ECp088.2c	273	93.4748	167.382	0.8405	Up	0.0685809	0.00513862	known_mRNA	ECp088.2c	K07480|1|4.8e-42|175.3|ema:C1192_00160|insertion element IS1 protein InsB;K07489|5|1.6e-29|133.7|ypv:BZ15_2593|transposase	-	-	GO:0006313//transposition, DNA-mediated	gi|3822136|gb|AAC70090.1|/6.4e-47/transposase [Escherichia coli O157:H7 str. EDL933]
ECs_2360	408	610.622	930.947	0.608419	Up	0.0692667	0.00521736	known_mRNA	gloA	K01759|1|5.1e-72|275.4|ecok:ECMDS42_1322|lactoylglutathione lyase [EC:4.4.1.5]	GO:0005829//cytosol	GO:0016151//nickel cation binding;GO:0005515//protein binding;GO:0004462//lactoylglutathione lyase activity	GO:0019243//methylglyoxal catabolic process to D-lactate via S-lactoyl-glutathione	gi|324016540|gb|EGB85759.1|/3.3e-71/lactoylglutathione lyase, partial [Escherichia coli MS 117-3]
ECs_0773	429	219.593	125.506	-0.807071	Down	0.0692667	0.00521853	known_mRNA	tolR	K03560|1|5.9e-71|271.9|eso:O3O_07345|biopolymer transport protein TolR	GO:0032153//cell division site;GO:0005887//integral component of plasma membrane	GO:0005515//protein binding;GO:0005215//transporter activity	GO:0015031//protein transport;GO:0043213//bacteriocin transport;GO:0051301//cell division	gi|920426028|ref|WP_052987415.1|/3.8e-70/colicin uptake protein TolR [Shigella sonnei]
ECs_4724	1131	105.921	194.565	0.877255	Up	0.070463	0.00533661	known_mRNA	wecE	K02805|1|3.4e-203|712.6|cro:ROD_39561|dTDP-4-amino-4,6-dideoxygalactose transaminase [EC:2.6.1.59]	-	GO:0030170//pyridoxal phosphate binding;GO:0019180	GO:0009246//enterobacterial common antigen biosynthetic process	gi|446534694|ref|WP_000612040.1|/2.1e-216/TDP-4-oxo-6-deoxy-D-glucose aminotransferase [Escherichia coli]
ECs_3030	1029	17.0907	6.21797	-1.4587	Down	0.070463	0.00533767	known_mRNA	gtdA	K00450|1|5.4e-203|711.8|ece:Z3393|gentisate 1,2-dioxygenase [EC:1.13.11.4]	-	GO:0046872//metal ion binding;GO:0047922	GO:0055114//oxidation-reduction process	gi|446053833|ref|WP_000131688.1|/3.5e-202/gentisate 1,2-dioxygenase [Escherichia coli]
ECs_4690	420	1927.5	1202.65	-0.680516	Down	0.0704778	0.0053533	known_mRNA	rbsD	K06726|1|1.1e-72|277.7|ecj:JW5857|D-ribose pyranase [EC:5.4.99.62]	GO:0005829//cytosol	GO:0042802//identical protein binding;GO:0016866//intramolecular transferase activity;GO:0048029//monosaccharide binding;GO:0016872//intramolecular lyase activity;GO:0005524//ATP binding	GO:0019303//D-ribose catabolic process	gi|485658036|ref|WP_001301979.1|/6.8e-72/MULTISPECIES: D-ribose pyranase [Proteobacteria]
ECs_4851	1509	453.113	248.926	-0.864156	Down	0.0711131	0.00541619	known_mRNA	glpK	K00864|1|2.1e-272|943.0|ebt:EBL_c38670|glycerol kinase [EC:2.7.1.30]	-	-	-	gi|959106059|ref|WP_058111316.1|/1.0e-282/glycerol kinase [Salmonella enterica]
ECs_1791	564	34.9863	12.2663	-1.51209	Down	0.0717121	0.00549657	known_mRNA	ECs_1791	K07474|1|3.2e-101|372.9|ecs:ECs1791|phage terminase small subunit	-	-	GO:0006323//DNA packaging	gi|446252632|ref|WP_000330487.1|/9.4e-101/terminase small subunit, partial [Escherichia coli]
ECs_4485	822	119.509	232.255	0.958591	Up	0.0717121	0.00550602	known_mRNA	cysE	K00640|1|6.3e-154|548.5|ecoa:APECO78_21880|serine O-acetyltransferase [EC:2.3.1.30]	-	-	-	gi|447200305|ref|WP_001277561.1|/4.0e-153/MULTISPECIES: serine acetyltransferase [Proteobacteria]
ECs_1264	1128	5362.55	2409.88	-1.15396	Down	0.0717121	0.00550609	known_mRNA	efeO	K07224|1|1.2e-192|677.6|cir:C2U53_20155|iron uptake system component EfeO	-	-	-	gi|446076540|ref|WP_000154395.1|/9.3e-209/iron uptake system component EfeO [Escherichia coli]
ECs_1877	1488	9.63379	23.3896	1.27969	Up	0.0730405	0.00562312	known_mRNA	puuC	K09472|1|4.9e-274|948.3|eal:EAKF1_ch0118c|4-(gamma-glutamylamino)butanal dehydrogenase [EC:1.2.1.99]	-	-	-	gi|446931869|ref|WP_001009125.1|/2.9e-282/aldehyde dehydrogenase [Escherichia coli]
ECs_4394	3114	401.145	769.872	0.940493	Up	0.0741214	0.00573433	known_mRNA	acrB_5	K18899|1|0.0e+00|1763.4|cfd:CFNIH1_00110|multidrug efflux pump;K18138|3|0.0e+00|1597.4|eic:NT01EI_1098|multidrug efflux pump	GO:0016021//integral component of membrane	GO:0005215//transporter activity	GO:0006810//transport	gi|740847576|ref|WP_038632829.1|/0.0e+00/multidrug efflux RND transporter permease subunit [Citrobacter freundii]
ECs_2588	396	3.71728	10.7887	1.53719	Up	0.0741214	0.00574196	known_mRNA	flhE	K03516|1|3.7e-67|259.2|elx:CDCO157_2423|flagellar protein FlhE	-	-	-	gi|431411624|gb|ELG94735.1|/6.2e-67/flagellar protein flhE [Escherichia coli KTE154]
ECs_1846	2598	2398.76	1510.64	-0.667128	Down	0.0741214	0.00575211	known_mRNA	topA	K03168|1|0.0e+00|1644.8|kco:BWI95_17415|DNA topoisomerase I [EC:5.99.1.2]	-	-	-	gi|919911159|ref|WP_052906616.1|/0.0e+00/DNA topoisomerase I [Escherichia coli]
ECs_3148	1356	50.1866	88.0481	0.810989	Up	0.0741544	0.00576994	known_mRNA	menE	K01911|1|7.2e-264|914.4|elr:ECO55CA74_13865|O-succinylbenzoic acid---CoA ligase [EC:6.2.1.26]	-	GO:0005524//ATP binding;GO:0008756//o-succinylbenzoate-CoA ligase activity	GO:0009234//menaquinone biosynthetic process	gi|446499728|ref|WP_000577582.1|/9.3e-264/2-succinylbenzoate-CoA ligase [Escherichia coli]
ECs_3512	1206	18.7503	7.72895	-1.27857	Down	0.0741904	0.00578801	known_mRNA	ECs_3512	K04763|1|9.6e-10|70.1|apal:BN85408920|integrase/recombinase XerD;K03733|2|6.2e-09|67.4|mbj:KQ51_00584|integrase/recombinase XerC	-	GO:0003677//DNA binding	GO:0015074//DNA integration;GO:0006310//DNA recombination	gi|446463010|ref|WP_000540864.1|/1.6e-227/recombinase [Escherichia coli]
ECs_4103	393	6931.42	10148.2	0.550008	Up	0.0761443	0.00595612	known_mRNA	rpsI	K02996|1|6.8e-66|255.0|eae:EAE_04510|small subunit ribosomal protein S9	GO:0022627//cytosolic small ribosomal subunit	GO:0003735//structural constituent of ribosome;GO:0000049//tRNA binding	GO:0006412//translation	gi|260215331|emb|CBA27306.1|/4.4e-65/30S ribosomal protein S9 [Cronobacter turicensis z3032]
ECs_1116	699	31.016	14.4626	-1.10069	Down	0.0763734	0.00599889	known_mRNA	ECs_1116	-	-	-	-	gi|447073822|ref|WP_001151078.1|/4.1e-130/phage minor tail protein L [Escherichia coli]
ECs_3669	228	22.7564	9.50899	-1.25891	Down	0.0763734	0.00600548	known_mRNA	ygdI	-	-	-	-	gi|26109621|gb|AAN81824.1|AE016765_226/1.5e-36/Hypothetical protein c3379 [Escherichia coli CFT073]
ECs_3446	690	107.101	171.569	0.679822	Up	0.0767963	0.00605455	known_mRNA	ung	K03648|1|1.3e-133|480.7|elr:ECO55CA74_15395|uracil-DNA glycosylase [EC:3.2.2.27]	GO:0005737//cytoplasm	GO:0004844//uracil DNA N-glycosylase activity	GO:0006284//base-excision repair	gi|447185464|ref|WP_001262720.1|/8.7e-133/MULTISPECIES: uracil-DNA glycosylase [Enterobacteriaceae]
ECs_2566	1323	869.925	533.677	-0.704922	Down	0.0773308	0.0061126	known_mRNA	mepM	K19304|1|5.2e-251|871.7|ecf:ECH74115_2592|murein DD-endopeptidase [EC:3.4.24.-]	-	-	-	gi|447106789|ref|WP_001184045.1|/3.4e-250/MULTISPECIES: murein DD-endopeptidase MepM [Proteobacteria]
BGI_novel_C14	486	150.394	78.8141	-0.932216	Down	0.0778271	0.00616785	novel_mRNA	-	-	-	-	-	gi|913457465|ref|WP_050436873.1|/1.5e-43/hypothetical protein [Escherichia coli]
ECs_0708	801	288.699	482.212	0.740099	Up	0.0784344	0.00623942	known_mRNA	nagB	K02564|1|1.2e-146|524.2|cir:C2U53_16905|glucosamine-6-phosphate deaminase [EC:3.5.99.6]	GO:0005829//cytosol	GO:0042802//identical protein binding;GO:0004342//glucosamine-6-phosphate deaminase activity;GO:0016787//hydrolase activity	GO:0019262//N-acetylneuraminate catabolic process;GO:0005975//carbohydrate metabolic process;GO:0006048//UDP-N-acetylglucosamine biosynthetic process;GO:0006046//N-acetylglucosamine catabolic process	gi|447159816|ref|WP_001237072.1|/1.7e-151/MULTISPECIES: glucosamine-6-phosphate deaminase [Proteobacteria]
ECs_0871	1134	48.0404	83.505	0.797613	Up	0.0784344	0.00624828	known_mRNA	ybhS	K01992|1|1.8e-199|700.3|cir:C2U53_17600|ABC-2 type transport system permease protein	GO:0005887//integral component of plasma membrane	GO:0015562//efflux transmembrane transporter activity	GO:0055085//transmembrane transport	gi|331055058|gb|EGI27067.1|/7.9e-208/inner membrane transport permease YbhS [Escherichia coli TA206]
ECs_3527	159	19.6268	38.793	0.982972	Up	0.0801935	0.00640492	known_mRNA	yqaE	-	GO:0016021//integral component of membrane;GO:0005886//plasma membrane	-	-	gi|26109463|gb|AAN81666.1|AE016765_68/4.5e-24/Hypothetical protein c3214 [Escherichia coli CFT073]
ECs_0915	1326	229.431	141.549	-0.696762	Down	0.0802534	0.00642622	known_mRNA	rimO	K14441|1|1.0e-251|874.0|seg:SG0833|ribosomal protein S12 methylthiotransferase [EC:2.8.4.4]	GO:0005840//ribosome	GO:0005506//iron ion binding;GO:0016740//transferase activity;GO:0051539//4 iron, 4 sulfur cluster binding	GO:0018339//peptidyl-L-beta-methylthioaspartic acid biosynthetic process from peptidyl-aspartic acid;GO:0009451//RNA modification	gi|922009040|ref|WP_053294924.1|/3.7e-257/ribosomal protein S12 methylthiotransferase [Escherichia coli]
ECs_4562	612	10956.8	6668.74	-0.716339	Down	0.0808043	0.00648697	known_mRNA	map	K12787|1|1.4e-110|404.1|ece:Z5113|LEE-encoded effector Map	-	-	GO:0009405//pathogenesis	gi|3414896|gb|AAC31507.1|/9.2e-110/L0028 [Escherichia coli O157:H7 str. EDL933]
ECs_5044	324	59.1556	106.244	0.844791	Up	0.081051	0.00653049	known_mRNA	soxS	K13631|1|3.4e-55|219.2|ecc:c5053|AraC family transcriptional regulator, mar-sox-rob regulon activator	GO:0005829//cytosol	GO:0000986//bacterial-type RNA polymerase core promoter proximal region sequence-specific DNA binding;GO:0001108//bacterial-type RNA polymerase holo enzyme binding;GO:0003700//transcription factor activity, sequence-specific DNA binding	GO:0006355//regulation of transcription, DNA-templated	gi|802137317|emb|CQR83443.1|/2.2e-54/DNA-binding transcriptional dual regulator [Escherichia coli K-12]
ECs_4371	843	111.505	193.115	0.792345	Up	0.081051	0.00654014	known_mRNA	rlmJ	K07115|1|6.0e-152|542.0|spq:SPAB_04465|23S rRNA (adenine2030-N6)-methyltransferase [EC:2.1.1.266]	-	GO:0003723//RNA binding;GO:0036307//23S rRNA (adenine(2030)-N(6))-methyltransferase activity	GO:0070475//rRNA base methylation	gi|187771674|gb|EDU35518.1|/2.3e-159/DNA utilization protein YhiR [Escherichia coli O157:H7 str. EC4196]
ECs_4772	702	201.305	318.493	0.661877	Up	0.0831252	0.00672678	known_mRNA	fre	K05368|1|3.5e-121|439.5|efe:EFER_3638|aquacobalamin reductase / NAD(P)H-flavin reductase [EC:1.16.1.3 1.5.1.41]	GO:0005829//cytosol	GO:0042602//riboflavin reductase (NADPH) activity;GO:0008047//enzyme activator activity;GO:0052875//riboflavin reductase (NADH) activity;GO:0016740//transferase activity;GO:0052873//FMN reductase (NADPH) activity;GO:0047138//aquacobalamin reductase activi	GO:0006979//response to oxidative stress;GO:0055072//iron ion homeostasis;GO:0006811//ion transport;GO:0043085//positive regulation of catalytic activity;GO:0030091//protein repair;GO:0055114//oxidation-reduction process	gi|26111041|gb|AAN83224.1|AE016770_24/1.6e-129/NAD(P)H-flavin reductase [Escherichia coli CFT073]
ECs_1351	582	922.467	1401.4	0.603303	Up	0.0831252	0.00675028	known_mRNA	terZ	K05791|1|6.9e-107|391.7|ecoo:ECRM13514_1251|tellurium resistance protein TerZ	-	-	GO:0006950//response to stress	gi|446176285|ref|WP_000254140.1|/4.5e-106/tellurium resistance protein TerZ [Escherichia coli]
ECs_0816	744	123.009	71.1739	-0.789345	Down	0.0831252	0.00675884	known_mRNA	ECs_0816	-	GO:0016021//integral component of membrane	-	-	gi|921358931|emb|CTR68239.1|/3.0e-139/membrane protein [Escherichia coli]
pO157p17	492	71.3056	121.361	0.767219	Up	0.0833568	0.00679483	known_mRNA	hlyC	K07389|1|2.2e-93|346.7|ece:Z_L7047|cytolysin-activating lysine-acyltransferase [EC:2.3.1.-]	GO:0005737//cytoplasm	GO:0003964//RNA-directed DNA polymerase activity;GO:0016746//transferase activity, transferring acyl groups	GO:0044179//hemolysis in other organism;GO:0009404//toxin metabolic process;GO:0006278//RNA-dependent DNA biosynthetic process	gi|585373263|ref|WP_024254825.1|/1.4e-92/hemolysin D [Escherichia coli]
ECs_2511	1125	84.7146	45.7904	-0.887564	Down	0.0838871	0.00686766	known_mRNA	yeaW	K22443|1|2.2e-226|789.6|eco:b1802|carnitine monooxygenase subunit [EC:1.14.13.239]	-	GO:0018618//anthranilate 1,2-dioxygenase (deaminating, decarboxylating) activity;GO:0005506//iron ion binding;GO:0051537//2 iron, 2 sulfur cluster binding	GO:0019439//aromatic compound catabolic process;GO:0055114//oxidation-reduction process	gi|919888701|ref|WP_052901371.1|/1.4e-225/hypothetical protein, partial [Escherichia coli]
ECs_4487	468	653.823	994.771	0.605465	Up	0.0838871	0.00687437	known_mRNA	secB	K03071|1|1.7e-84|317.0|ebw:BWG_3300|preprotein translocase subunit SecB	-	-	-	gi|445925522|ref|WP_000003377.1|/1.1e-83/MULTISPECIES: protein-export protein SecB [Proteobacteria]
ECs_3594	408	91.498	150.314	0.716163	Up	0.0838871	0.00688986	known_mRNA	hosA	K22489|1|4.0e-69|265.8|elx:CDCO157_3354|MarR family transcriptional regulator, temperature-dependent positive regulator of motility	-	GO:0003700//transcription factor activity, sequence-specific DNA binding;GO:0003677//DNA binding	GO:0006355//regulation of transcription, DNA-templated;GO:0009405//pathogenesis	gi|446097510|ref|WP_000175365.1|/2.6e-68/transcriptional regulator HosA [Escherichia coli]
ECs_3469	348	4492.29	6422.26	0.515632	Up	0.0853937	0.00703118	known_mRNA	rplS	K02884|1|5.1e-57|225.3|ecv:APECO1_3927|large subunit ribosomal protein L19	GO:0022625//cytosolic large ribosomal subunit	GO:0003735//structural constituent of ribosome;GO:0019843//rRNA binding	GO:0006412//translation	gi|445987398|ref|WP_000065253.1|/3.3e-56/MULTISPECIES: 50S ribosomal protein L19 [Proteobacteria]
ECs_2514	1752	1005.94	643.955	-0.64351	Down	0.087507	0.00722957	known_mRNA	fadD	K01897|1|0.0e+00|1103.2|cbra:A6J81_06365|long-chain acyl-CoA synthetase [EC:6.2.1.3]	-	-	-	gi|535908546|gb|ERA39419.1|/0.0e+00/long-chain-fatty-acid-CoA ligase [Escherichia coli UMEA 3899-1]
ECs_2826	777	195.179	303.148	0.635222	Up	0.087507	0.00724122	known_mRNA	hisF	K02500|1|1.5e-144|517.3|ecoo:ECRM13514_2746|cyclase [EC:4.1.3.-]	GO:0009382//imidazoleglycerol-phosphate synthase complex;GO:0005829//cytosol	GO:0000107//imidazoleglycerol-phosphate synthase activity;GO:0016829//lyase activity	GO:0000105//histidine biosynthetic process	gi|446802926|ref|WP_000880182.1|/9.4e-144/MULTISPECIES: imidazole glycerol phosphate synthase cyclase subunit [Enterobacteriaceae]
ECs_2008	861	79.0555	41.9156	-0.915378	Down	0.0896108	0.00743375	known_mRNA	ydbC	K05275|1|4.4e-158|562.4|ecf:ECH74115_2008|pyridoxine 4-dehydrogenase [EC:1.1.1.65]	-	GO:0016491//oxidoreductase activity	GO:0055114//oxidation-reduction process	gi|446019957|ref|WP_000097812.1|/2.8e-157/oxidoreductase [Escherichia coli]
ECs_0333	927	157.166	97.953	-0.68213	Down	0.0896915	0.00745891	known_mRNA	ycaN	K18900|1|3.6e-41|174.1|cpra:CPter91_1259|LysR family transcriptional regulator, regulator for bpeEF and oprC;K16135|5|7.1e-37|159.8|dts:BI380_12425|LysR family transcriptional regulator, transcriptional activator for dmlA	-	GO:0003700//transcription factor activity, sequence-specific DNA binding;GO:0003677//DNA binding	GO:0006355//regulation of transcription, DNA-templated	gi|485661153|ref|WP_001302814.1|/1.2e-169/transcriptional regulator [Escherichia coli]
ECs_3433	681	376.405	243.404	-0.628936	Down	0.0906426	0.00755666	known_mRNA	rnc	K03685|1|9.5e-124|448.0|eoj:ECO26_3614|ribonuclease III [EC:3.1.26.3]	GO:0005829//cytosol	GO:0004525//ribonuclease III activity;GO:0046872//metal ion binding;GO:0019843//rRNA binding;GO:0003725//double-stranded RNA binding;GO:0005524//ATP binding	GO:0090502//RNA phosphodiester bond hydrolysis, endonucleolytic;GO:0016075//rRNA catabolic process;GO:0006364//rRNA processing;GO:0008033//tRNA processing;GO:0006397//mRNA processing	gi|446991087|ref|WP_001068343.1|/6.2e-123/MULTISPECIES: ribonuclease 3 [Proteobacteria]
ECs_0740	1047	25.9301	62.7162	1.27421	Up	0.0914457	0.00764243	known_mRNA	abrB	K07120|1|1.9e-179|633.6|eal:EAKF1_ch0753|uncharacterized protein	GO:0016021//integral component of membrane	-	GO:0010468//regulation of gene expression	gi|209776558|gb|ACI86591.1|/1.2e-189/putative transport protein [Escherichia coli]
ECs_5269	1107	74.7324	39.8633	-0.906675	Down	0.0927359	0.00777367	known_mRNA	yjhT	K17948|1|8.3e-218|761.1|ecs:ECs5269|N-acetylneuraminate epimerase [EC:5.1.3.24]	GO:0016021//integral component of membrane;GO:0042597//periplasmic space	GO:0016857//racemase and epimerase activity, acting on carbohydrates and derivatives	GO:0005975//carbohydrate metabolic process	gi|446136814|ref|WP_000214669.1|/5.3e-217/N-acetylneuraminic acid mutarotase [Escherichia coli]
ECs_4889	1374	430.699	260.829	-0.723576	Down	0.0927359	0.00778844	known_mRNA	argH	K01755|1|1.8e-246|856.7|seec:CFSAN002050_03455|argininosuccinate lyase [EC:4.3.2.1]	GO:0005737//cytoplasm	GO:0004056//argininosuccinate lyase activity	GO:0042450//arginine biosynthetic process via ornithine	gi|486401799|ref|WP_001606587.1|/4.2e-256/argininosuccinate lyase [Escherichia coli]
ECs_4776	615	55.6782	99.2175	0.833482	Up	0.0947811	0.00797972	known_mRNA	yigZ	K00560|1|2.2e-26|124.4|psp:PSPPH_4623|thymidylate synthase [EC:2.1.1.45];K01271|2|5.4e-17|93.2|spb:M28_Spy1369|Xaa-Pro dipeptidase [EC:3.4.13.9]	-	GO:0003746//translation elongation factor activity	GO:0006414//translational elongation	gi|222035566|emb|CAP78311.1|/1.2e-109/UPF0029 protein yigZ [Escherichia coli LF82]
ECs_1159	228	278.703	155.844	-0.838628	Down	0.0958529	0.00808969	known_mRNA	yccJ	-	GO:0005829//cytosol	-	-	gi|16128969|ref|NP_415523.1|/1.6e-35/uncharacterized protein b1003 [Escherichia coli str. K-12 substr. MG1655]
ECs_3145	1653	81.9596	46.369	-0.82175	Down	0.0963733	0.00815344	known_mRNA	arnT	K07264|1|0.0e+00|1134.4|ssn:SSON_2318|4-amino-4-deoxy-L-arabinose transferase [EC:2.4.2.43]	GO:0016021//integral component of membrane;GO:0005886//plasma membrane	GO:0016763//transferase activity, transferring pentosyl groups;GO:0000030//mannosyltransferase activity	GO:0009103//lipopolysaccharide biosynthetic process;GO:0009245//lipid A biosynthetic process;GO:0097502//mannosylation;GO:0006493//protein O-linked glycosylation	gi|446766807|ref|WP_000844063.1|/0.0e+00/4-amino-4-deoxy-L-arabinose lipid A transferase [Escherichia coli]
ECs_4197	723	585.088	385.901	-0.600424	Down	0.0966402	0.00819592	known_mRNA	yheO	K21829|1|1.2e-12|79.0|smul:SMUL_0967|D-arginine utilization repressor	GO:0005829//cytosol	GO:0003677//DNA binding	-	gi|558575317|gb|AHA67455.1|/7.2e-130/MukF protein [Shigella dysenteriae 1617]
ECs_3114	2628	3169.02	2078.78	-0.608296	Down	0.0979169	0.00832435	known_mRNA	gyrA	K02469|1|0.0e+00|1581.2|kva:Kvar_1413|DNA gyrase subunit A [EC:5.99.1.3]	GO:0005694//chromosome;GO:0005737//cytoplasm	GO:0003677//DNA binding;GO:0005524//ATP binding;GO:0003918//DNA topoisomerase type II (ATP-hydrolyzing) activity	GO:0006261//DNA-dependent DNA replication;GO:0006265//DNA topological change	gi|749607568|ref|WP_040230505.1|/0.0e+00/DNA gyrase subunit A [Klebsiella pneumoniae]
ECs_0071	1611	7.88061	19.2798	1.29071	Up	0.0987503	0.00841553	known_mRNA	thiP	K02063|1|2.2e-267|926.4|krd:A3780_02610|thiamine transport system permease protein	-	-	-	gi|951220530|ref|WP_057687924.1|/5.4e-303/thiamine ABC transporter permease [Escherichia coli]
ECs_0332	921	170.502	108.791	-0.648225	Down	0.0999215	0.0085359	known_mRNA	ycjY	K06889|1|9.4e-175|617.8|elx:CDCO157_0326|uncharacterized protein	-	GO:0016787//hydrolase activity	-	gi|446782767|ref|WP_000860023.1|/6.1e-174/alpha/beta hydrolase [Escherichia coli]
ECs_5703	456	700.403	399.133	-0.811314	Down	0.100162	0.00857942	known_mRNA	ECs_5703	-	-	-	-	gi|921427176|emb|CTU07926.1|/3.0e-81/Uncharacterised protein [Escherichia coli]
ECs_0152	2430	159.373	242.45	0.605277	Up	0.100162	0.00859767	known_mRNA	hrpB	K03579|1|0.0e+00|1491.5|eal:EAKF1_ch1269c|ATP-dependent helicase HrpB [EC:3.6.4.13]	-	GO:0003676//nucleic acid binding;GO:0005524//ATP binding;GO:0004386//helicase activity	-	gi|917718312|ref|WP_052232691.1|/0.0e+00/ATP-dependent helicase [Escherichia coli]
ECs_0882	684	40.3678	100.116	1.3104	Up	0.100752	0.00866907	known_mRNA	ybiX	K07336|1|1.9e-127|460.3|elx:CDCO157_0860|PKHD-type hydroxylase [EC:1.14.11.-]	-	GO:0031418//L-ascorbic acid binding;GO:0005506//iron ion binding;GO:0016706//oxidoreductase activity, acting on paired donors, with incorporation or reduction of molecular oxygen, 2-oxoglutarate as one donor, and incorporation of one atom each of oxygen i	GO:0055114//oxidation-reduction process	gi|446912917|ref|WP_000990173.1|/1.2e-126/PKHD-type hydroxylase [Escherichia coli]
ECs_5167	756	43.5444	78.6073	0.852175	Up	0.102546	0.00884889	known_mRNA	ulaR	K03477|1|1.4e-136|490.7|ecoi:ECOPMV1_04655|DeoR family transcriptional regulator, ulaG and ulaABCDEF operon transcriptional repressor	GO:0005737//cytoplasm	GO:0003677//DNA binding;GO:0031418//L-ascorbic acid binding;GO:0005515//protein binding;GO:0003700//transcription factor activity, sequence-specific DNA binding	GO:0045892//negative regulation of transcription, DNA-templated	gi|446055776|ref|WP_000133631.1|/9.2e-136/MULTISPECIES: transcriptional regulator [Proteobacteria]
ECs_1323	321	29.7179	55.1113	0.891016	Up	0.102546	0.00891474	known_mRNA	ureB	K01429|1|9.9e-55|217.6|eoi:ECO111_1228|urease subunit beta [EC:3.5.1.5]	GO:0005737//cytoplasm	GO:0009039//urease activity	GO:0043419//urea catabolic process	gi|446534804|ref|WP_000612150.1|/6.4e-54/urease subunit beta [Escherichia coli]
ECs_2430	291	56.8869	30.737	-0.888119	Down	0.102546	0.00891633	known_mRNA	ydiZ	-	-	-	-	gi|16129678|ref|NP_416238.1|/2.4e-47/uncharacterized protein b1724 [Escherichia coli str. K-12 substr. MG1655]
ECs_4742	717	125.31	212.292	0.760542	Up	0.102546	0.00893088	known_mRNA	yigB	K20862|1|4.0e-120|436.0|cko:CKO_00154|FMN hydrolase / 5-amino-6-(5-phospho-D-ribitylamino)uracil phosphatase [EC:3.1.3.102 3.1.3.104]	-	GO:0043726//5-amino-6-(5-phosphoribitylamino)uracil phosphatase activity;GO:0018784//(S)-2-haloacid dehalogenase activity;GO:0000287//magnesium ion binding;GO:0004386//helicase activity	GO:0016311//dephosphorylation;GO:0032363;GO:0022611//dormancy process;GO:0009231//riboflavin biosynthetic process	gi|447136311|ref|WP_001213567.1|/1.4e-133/MULTISPECIES: flavin mononucleotide phosphatase [Escherichia]
ECs_2567	987	1434.72	697.354	-1.04081	Down	0.102546	0.0089432	known_mRNA	znuA	K09815|1|2.0e-186|656.8|ece:Z2909|zinc transport system substrate-binding protein	-	-	-	gi|12515913|gb|AAG56847.1|AE005408_5/1.3e-185/putative adhesin [Escherichia coli O157:H7 str. EDL933]
ECs_5218	948	34.5658	62.7024	0.859176	Up	0.102546	0.00895011	known_mRNA	treR	K03485|1|1.8e-157|560.5|cfd:CFNIH1_08965|LacI family transcriptional regulator, trehalose operon repressor	-	GO:0003677//DNA binding;GO:0003700//transcription factor activity, sequence-specific DNA binding	GO:0005991//trehalose metabolic process;GO:0045892//negative regulation of transcription, DNA-templated	gi|447104065|ref|WP_001181321.1|/6.3e-174/trehalose operon repressor [Escherichia coli]
ECs_0234	519	356.303	230.82	-0.626336	Down	0.102607	0.00898303	known_mRNA	ECs_0234	K11903|1|1.5e-97|360.5|esm:O3M_20305|type VI secretion system secreted protein Hcp	-	-	-	gi|919186138|ref|WP_052741639.1|/9.9e-97/hypothetical protein, partial [Escherichia coli]
ECs_4927	1326	14.3204	32.5998	1.1868	Up	0.102607	0.00900894	known_mRNA	zraR	K07713|1|8.1e-244|847.8|ecf:ECH74115_5475|two-component system, NtrC family, response regulator HydG	-	-	-	gi|446070690|ref|WP_000148545.1|/5.2e-243/sigma-54-dependent Fis family transcriptional regulator [Escherichia coli]
ECs_5343	720	625.21	904.512	0.532798	Up	0.102607	0.00901876	known_mRNA	deoD	K03784|1|2.0e-132|476.9|ece:Z5986|purine-nucleoside phosphorylase [EC:2.4.2.1]	GO:0016020//membrane;GO:0005829//cytosol	GO:0042802//identical protein binding;GO:0004731//purine-nucleoside phosphorylase activity	GO:0019686//purine nucleoside interconversion;GO:0006974//cellular response to DNA damage stimulus;GO:0006152//purine nucleoside catabolic process	gi|553578615|gb|ESD00163.1|/1.3e-131/purine nucleoside phosphorylase [Escherichia coli 907446]
ECs_0883	2283	118.322	289.439	1.29054	Up	0.102975	0.00907227	known_mRNA	fiu	K16090|1|0.0e+00|1546.6|ece:Z1026|catecholate siderophore receptor	GO:0009279//cell outer membrane;GO:0016021//integral component of membrane	GO:0004872//receptor activity;GO:0005506//iron ion binding	GO:0015891//siderophore transport;GO:0055072//iron ion homeostasis;GO:0006811//ion transport	gi|446352194|ref|WP_000430049.1|/0.0e+00/catecholate siderophore receptor Fiu [Escherichia coli]
ECs_0787	1017	107.407	169.236	0.655942	Up	0.10345	0.00913549	known_mRNA	galE	K01784|1|4.3e-189|665.6|cfar:CI104_08185|UDP-glucose 4-epimerase [EC:5.1.3.2]	-	GO:0003978//UDP-glucose 4-epimerase activity	GO:0006012//galactose metabolic process	gi|928818291|ref|WP_053880302.1|/2.5e-197/UDP-glucose 4-epimerase [Escherichia coli]
ECs_4305	1110	153.627	307.327	1.00034	Up	0.103734	0.00920647	known_mRNA	livK	K01999|1|8.6e-199|698.0|cko:CKO_04880|branched-chain amino acid transport system substrate-binding protein	GO:0030288//outer membrane-bounded periplasmic space	GO:0015190//L-leucine transmembrane transporter activity	GO:1902475//L-alpha-amino acid transmembrane transport;GO:0015820//leucine transport;GO:0015807//L-amino acid transport;GO:0098655//cation transmembrane transport	gi|485657549|ref|WP_001301528.1|/1.4e-209/MULTISPECIES: branched chain amino acid ABC transporter substrate-binding protein [Enterobacteriaceae]
ECs_1984	342	19.3316	8.14001	-1.24786	Down	0.103734	0.0092166	known_mRNA	ECs_1984	-	-	-	-	gi|446730708|ref|WP_000807964.1|/3.7e-60/tail protein [Escherichia coli]
ECs_2197	345	5642.56	3862.06	-0.546979	Down	0.103734	0.00923071	known_mRNA	ECs_2197	-	-	-	-	gi|187770125|gb|EDU33969.1|/1.6e-55/protein YgiW [Escherichia coli O157:H7 str. EC4196]
ECs_2784	918	8547.11	4674.98	-0.870475	Down	0.103734	0.00924638	known_mRNA	nac	K19338|1|1.0e-144|518.1|cama:F384_10030|LysR family transcriptional regulator, nitrogen assimilation regulatory protein	-	GO:0003677//DNA binding;GO:0003700//transcription factor activity, sequence-specific DNA binding	GO:0045893//positive regulation of transcription, DNA-templated;GO:0042128//nitrate assimilation;GO:0045892//negative regulation of transcription, DNA-templated	gi|446934218|ref|WP_001011474.1|/6.3e-163/MULTISPECIES: LysR family transcriptional regulator [Enterobacteriaceae]
ECs_0199	816	3608.86	5968.12	0.725733	Up	0.103734	0.00928562	known_mRNA	metQ	K02073|1|2.1e-149|533.5|etw:ECSP_0196|D-methionine transport system substrate-binding protein	GO:0005886//plasma membrane	-	GO:0006865//amino acid transport	gi|446796971|ref|WP_000874227.1|/1.3e-148/D-methionine-binding lipoprotein MetQ [Escherichia coli]
ECs_1995	630	276.867	162.155	-0.77182	Down	0.103734	0.00928919	known_mRNA	nleG6-1	-	-	GO:0004842//ubiquitin-protein transferase activity	GO:0072519;GO:0016567//protein ubiquitination	gi|485829438|ref|WP_001443810.1|/4.4e-115/T3SS effector protein NleG8 [Escherichia coli]
ECs_2676	315	2.63508	7.55405	1.51941	Up	0.103734	0.00931444	known_mRNA	fliE	K02408|1|1.4e-48|197.2|ecj:JW1921|flagellar hook-basal body complex protein FliE	GO:0009425//bacterial-type flagellum basal body	GO:0005198//structural molecule activity;GO:0003774//motor activity	GO:0008152//metabolic process;GO:0071973//bacterial-type flagellum-dependent cell motility	gi|447197043|ref|WP_001274299.1|/8.8e-48/MULTISPECIES: flagellar hook-basal body complex protein FliE [Enterobacteriaceae]
ECs_3528	300	15.4271	34.2612	1.15111	Up	0.103734	0.00933135	known_mRNA	ygaV	K03892|1|1.3e-24|117.5|etr:ETAE_2505|ArsR family transcriptional regulator, arsenate/arsenite/antimonite-responsive transcriptional repressor;K22042|2|3.1e-18|96.3|txi:TH3_06555|ArsR family transcriptional regulator, virulence genes transcriptional regula	-	GO:0003700//transcription factor activity, sequence-specific DNA binding;GO:0003677//DNA binding	GO:0006355//regulation of transcription, DNA-templated	gi|446060148|ref|WP_000138003.1|/7.8e-46/transcriptional regulator [Escherichia coli]
ECs_1270	2424	837.174	402.854	-1.05527	Down	0.105263	0.00949057	known_mRNA	pgaA	K11935|1|0.0e+00|1656.0|eok:G2583_1259|biofilm PGA synthesis protein PgaA	GO:0016021//integral component of membrane;GO:0009279//cell outer membrane	GO:0022891//substrate-specific transmembrane transporter activity	GO:0044010//single-species biofilm formation;GO:0055085//transmembrane transport	gi|446209603|ref|WP_000287458.1|/0.0e+00/MULTISPECIES: poly-beta-1,6 N-acetyl-D-glucosamine export porin PgaA [Enterobacteriaceae]
ECs_3778	1179	281.642	441.02	0.64698	Up	0.105641	0.00955174	known_mRNA	ubiH	K03185|1|1.2e-219|767.3|eoj:ECO26_3996|2-octaprenyl-6-methoxyphenol hydroxylase [EC:1.14.13.-]	-	-	-	gi|951257462|ref|WP_057695822.1|/1.5e-222/2-octaprenyl-6-methoxyphenyl hydroxylase [Escherichia coli]
ECs_4771	1494	773.167	1152.96	0.576493	Up	0.105641	0.00958413	known_mRNA	ubiD	K03182|1|7.3e-294|1014.2|sdz:Asd1617_05125|4-hydroxy-3-polyprenylbenzoate decarboxylase [EC:4.1.1.98]	GO:0005886//plasma membrane	GO:0046872//metal ion binding;GO:0016491//oxidoreductase activity;GO:0008694//3-octaprenyl-4-hydroxybenzoate carboxy-lyase activity;GO:0010181//FMN binding	GO:0006744//ubiquinone biosynthetic process;GO:0055114//oxidation-reduction process	gi|446261943|ref|WP_000339798.1|/7.8e-296/3-octaprenyl-4-hydroxybenzoate decarboxylase [Escherichia coli]
ECs_1663	954	10689.2	7613.85	-0.489454	Down	0.105641	0.00958991	known_mRNA	ompT	K01355|1|1.7e-187|660.2|ecs:ECs1663|omptin [EC:3.4.23.49]	GO:0016021//integral component of membrane;GO:0009279//cell outer membrane	GO:0004190//aspartic-type endopeptidase activity	GO:0006508//proteolysis	gi|447124587|ref|WP_001201843.1|/1.1e-186/protease 7 [Escherichia coli]
ECs_4920	1065	156.453	259.133	0.727965	Up	0.106595	0.00971718	known_mRNA	hemE	K01599|1|1.1e-198|697.6|cif:AL515_02635|uroporphyrinogen decarboxylase [EC:4.1.1.37]	-	-	-	gi|485872820|ref|WP_001469635.1|/6.5e-204/uroporphyrinogen decarboxylase [Escherichia coli]
ECs_2666	1488	139.603	247.853	0.828151	Up	0.106595	0.00973118	known_mRNA	amyA	K01176|1|1.5e-278|963.4|cif:AL515_14440|alpha-amylase [EC:3.2.1.1]	-	GO:0004553//hydrolase activity, hydrolyzing O-glycosyl compounds;GO:0005509//calcium ion binding	GO:0005975//carbohydrate metabolic process	gi|692997552|ref|WP_032184446.1|/1.4e-300/alpha-amylase [Escherichia coli]
ECs_0131	927	197.204	125.412	-0.653011	Down	0.106595	0.00974231	known_mRNA	yadG	K01990|1|1.1e-157|561.2|cen:LH86_09170|ABC-2 type transport system ATP-binding protein	-	GO:0016887//ATPase activity;GO:0005524//ATP binding	-	gi|446072757|ref|WP_000150612.1|/4.5e-169/MULTISPECIES: ABC transporter ATP-binding protein [Enterobacteriaceae]
ECs_3785	660	356.336	595.419	0.74067	Up	0.106719	0.00977565	known_mRNA	rpiA	K01807|1|1.7e-117|427.2|ecc:c3495|ribose 5-phosphate isomerase A [EC:5.3.1.6]	GO:0005829//cytosol	GO:0004751//ribose-5-phosphate isomerase activity	GO:0009052//pentose-phosphate shunt, non-oxidative branch;GO:0006014//D-ribose metabolic process	gi|194420116|gb|EDX36194.1|/1.1e-116/ribose 5-phosphate isomerase A [Shigella dysenteriae 1012]
ECs_2672	1140	31.8963	15.6537	-1.02689	Down	0.108685	0.00999324	known_mRNA	espR3	K15353|1|3.8e-16|91.3|ema:C1192_24655|E3 ubiquitin-protein ligase SspH2	-	-	-	gi|446406422|ref|WP_000484277.1|/2.2e-218/type III effector [Escherichia coli]
ECs_1977	351	69.0541	39.285	-0.813749	Down	0.108685	0.0100005	known_mRNA	ECs_1977	-	-	-	-	gi|446930655|ref|WP_001007911.1|/2.1e-58/head-tail adaptor protein [Escherichia coli]
ECs_4387	771	1320.08	1962.51	0.572081	Up	0.108889	0.0100416	known_mRNA	ECs_4387	K02013|1|4.5e-146|522.3|ecf:ECH74115_4866|iron complex transport system ATP-binding protein [EC:3.6.3.34]	GO:0043190//ATP-binding cassette (ABC) transporter complex	GO:0005524//ATP binding;GO:0015439//heme-transporting ATPase activity	GO:0015886//heme transport	gi|446544968|ref|WP_000622314.1|/2.9e-145/hemin import ATP-binding protein HmuV [Escherichia coli]
ECs_1010	648	736.3	496.561	-0.568323	Down	0.109801	0.0101484	known_mRNA	ycbL	K01069|1|5.6e-57|226.1|pha:PSHAa1401|hydroxyacylglutathione hydrolase [EC:3.1.2.6]	-	GO:0016787//hydrolase activity	-	gi|387616186|ref|YP_006119208.1|/3.1e-124/metal-binding protein [Escherichia coli O83:H1 str. NRG 857C]
ECs_0669	264	244.034	137.338	-0.829346	Down	0.109812	0.0101746	known_mRNA	ybeD	K09158|1|2.7e-42|176.0|sfe:SFxv_0717|uncharacterized protein	GO:0005829//cytosol	GO:0005515//protein binding	-	gi|58176674|pdb|1RWU|A/1.8e-41/Chain A, Solution Structure Of Conserved Protein Ybed From E. Coli
ECs_1911	1614	333.077	197.111	-0.75685	Down	0.109812	0.0101946	known_mRNA	mppA	K15580|1|0.0e+00|1090.5|ecs:ECs1911|oligopeptide transport system substrate-binding protein	GO:0030288//outer membrane-bounded periplasmic space;GO:0043190//ATP-binding cassette (ABC) transporter complex	GO:0015197//peptide transporter activity	GO:0042939//tripeptide transport;GO:0055085//transmembrane transport;GO:0015031//protein transport	gi|12515431|gb|AAG56470.1|AE005373_4/0.0e+00/putative transport periplasmic protein [Escherichia coli O157:H7 str. EDL933]
ECs_2021	1440	246.93	132.772	-0.895149	Down	0.110901	0.0103185	known_mRNA	aldA	K07248|1|5.5e-262|908.3|cfd:CFNIH1_18360|lactaldehyde dehydrogenase / glycolaldehyde dehydrogenase [EC:1.2.1.22 1.2.1.21]	-	GO:0050569//glycolaldehyde dehydrogenase activity	GO:0055114//oxidation-reduction process	gi|754613339|ref|WP_042002775.1|/2.6e-272/aldehyde dehydrogenase [Escherichia coli]
ECs_0467	1104	274.043	414.289	0.596235	Up	0.112395	0.010487	known_mRNA	ribD	K11752|1|6.8e-204|714.9|eal:EAKF1_ch1025c|diaminohydroxyphosphoribosylaminopyrimidine deaminase / 5-amino-6-(5-phosphoribosylamino)uracil reductase [EC:3.5.4.26 1.1.1.193]	-	-	-	gi|447073185|ref|WP_001150441.1|/2.6e-211/bifunctional diaminohydroxyphosphoribosylaminopyrimidine deaminase/5-amino-6-(5-phosphoribosylamino)uracil reductase [Escherichia coli]
ECs_4785	933	57.1724	31.388	-0.865108	Down	0.112395	0.0105038	known_mRNA	yihG	K00655|1|6.5e-06|57.0|wpi:WP0981|1-acyl-sn-glycerol-3-phosphate acyltransferase [EC:2.3.1.51]	GO:0016021//integral component of membrane	GO:0004519//endonuclease activity;GO:0016746//transferase activity, transferring acyl groups	GO:0090305//nucleic acid phosphodiester bond hydrolysis	gi|585280545|ref|WP_024173364.1|/1.8e-181/acyltransferase [Escherichia coli]
ECs_1416	390	22.4388	9.78467	-1.1974	Down	0.112744	0.0105596	known_mRNA	csgE	K04337|1|8.6e-69|264.6|eok:G2583_1297|curli production assembly/transport component CsgE	GO:0009279//cell outer membrane;GO:0030288//outer membrane-bounded periplasmic space	GO:0042802//identical protein binding	GO:0022610//biological adhesion;GO:0071806//protein transmembrane transport;GO:0044010//single-species biofilm formation	gi|903941657|emb|CSR50666.1|/5.5e-68/curli assembly protein CsgE [Shigella sonnei]
ECs_0636	414	562.167	999.148	0.829699	Up	0.117073	0.0110053	known_mRNA	entH	K00216|1|5.9e-68|261.9|kgo:CEW81_17900|2,3-dihydro-2,3-dihydroxybenzoate dehydrogenase [EC:1.3.1.28];K19222|2|1.7e-43|180.6|yal:AT01_278|1,4-dihydroxy-2-naphthoyl-CoA hydrolase [EC:3.1.2.28]	GO:0005829//cytosol	GO:0042802//identical protein binding;GO:0016289//CoA hydrolase activity	GO:0009239//enterobactin biosynthetic process	gi|446560591|ref|WP_000637937.1|/1.9e-74/proofreading thioesterase EntH [Escherichia coli]
ECs_3388	777	246.634	391.386	0.666218	Up	0.117073	0.0110133	known_mRNA	sseB	-	-	-	-	gi|485657629|ref|WP_001301604.1|/8.8e-142/sseB protein [Escherichia coli]
ECs_4338	1170	27.9244	51.8015	0.891466	Up	0.11855	0.0111766	known_mRNA	fabF	K00647|1|5.7e-193|678.7|cro:ROD_43281|3-oxoacyl-[acyl-carrier-protein] synthase I [EC:2.3.1.41]	-	GO:0016740//transferase activity	GO:0008152//metabolic process	gi|485657723|ref|WP_001301690.1|/3.8e-221/beta-ketoacyl-[acyl-carrier-protein] synthase II [Escherichia coli]
ECs_1420	459	74.6633	40.9407	-0.866864	Down	0.119386	0.01128	known_mRNA	csgA	K04334|1|1.6e-82|310.5|ece:Z1676|major curlin subunit	GO:0009289//pilus	-	GO:0007155//cell adhesion	gi|446694082|ref|WP_000771428.1|/1.0e-81/major curlin subunit [Escherichia coli]
ECs_5165	330	422.36	259.029	-0.705362	Down	0.120458	0.011452	known_mRNA	bsmA	-	GO:0016021//integral component of membrane	-	-	gi|488361372|ref|WP_002430757.1|/5.6e-53/hypothetical protein [Shigella flexneri]
ECs_4934	1737	53.4184	30.3384	-0.81619	Down	0.120458	0.0114535	known_mRNA	aceK	K00906|1|3.2e-309|1065.4|kgo:CEW81_23335|isocitrate dehydrogenase kinase/phosphatase [EC:2.7.11.5 3.1.3.-]	-	-	-	gi|921983449|ref|WP_053274216.1|/0.0e+00/bifunctional isocitrate dehydrogenase kinase/phosphatase [Escherichia coli]
ECs_2106	2280	64.3816	35.9399	-0.841062	Down	0.120458	0.0114556	known_mRNA	ydeP	K00123|1|2.6e-234|817.0|bgf:BC1003_3894|formate dehydrogenase major subunit [EC:1.17.1.9]	-	GO:0030151//molybdenum ion binding;GO:0051539//4 iron, 4 sulfur cluster binding;GO:0008863//formate dehydrogenase (NAD+) activity	GO:0055114//oxidation-reduction process	gi|15831360|ref|NP_310133.1|/0.0e+00/oxidoreductase [Escherichia coli O157:H7 str. Sakai]
ECs_4407	1497	1068.59	748.333	-0.513961	Down	0.120585	0.0114926	known_mRNA	yhjJ	K07263|1|1.2e-184|651.4|panp:PSNIH2_18030|zinc protease [EC:3.4.24.-]	-	GO:0046872//metal ion binding;GO:0008233//peptidase activity	GO:0006508//proteolysis	gi|187771380|gb|EDU35224.1|/1.9e-286/peptidase, M16 (pitrilysin) family [Escherichia coli O157:H7 str. EC4196]
ECs_2479	759	109.7	67.5223	-0.700132	Down	0.120676	0.011526	known_mRNA	ydjF	K06608|1|3.7e-36|157.1|ctyk:CTK_C05350|DeoR family transcriptional regulator, myo-inositol catabolism operon repressor	GO:0005622//intracellular	GO:0003700//transcription factor activity, sequence-specific DNA binding;GO:0003677//DNA binding	GO:0006355//regulation of transcription, DNA-templated	gi|446641742|ref|WP_000719088.1|/2.3e-134/MULTISPECIES: DeoR family transcriptional regulator [Enterobacteriaceae]
ECs_2292	306	40.7462	72.4374	0.830067	Up	0.123416	0.0118131	known_mRNA	ynfD	-	-	-	-	gi|446899829|ref|WP_000977085.1|/1.6e-49/membrane protein [Escherichia coli]
ECs_4286	528	41.4519	75.1311	0.857973	Up	0.124333	0.0119265	known_mRNA	gntK	K00851|1|7.2e-95|351.7|ecf:ECH74115_4753|gluconokinase [EC:2.7.1.12]	-	GO:0046316//gluconokinase activity;GO:0005524//ATP binding	GO:0046177//D-gluconate catabolic process;GO:0016310//phosphorylation	gi|431402228|gb|ELG85541.1|/4.7e-94/thermoresistant gluconokinase [Escherichia coli KTE146]
ECs_2435	1392	329.131	191.299	-0.78283	Down	0.124356	0.0119672	known_mRNA	ydjN	K06956|1|3.9e-241|839.0|ecli:ECNIH5_08785|uncharacterized protein	-	-	-	gi|921983200|ref|WP_053273967.1|/8.4e-252/L-cystine transporter tcyP [Escherichia coli]
ECs_2235	1176	148.079	88.4692	-0.743124	Down	0.124356	0.01198	known_mRNA	ECs_2235	K04565|1|1.6e-54|218.8|ece:Z3312|superoxide dismutase, Cu-Zn family [EC:1.15.1.1]	-	-	-	gi|508525812|gb|EOW94394.1|/4.5e-214/phage tail protein [Escherichia coli KTE1]
ECs_5200	342	616.405	432.301	-0.511841	Down	0.128062	0.0123633	known_mRNA	ytfP	-	GO:0005829//cytosol	GO:0016740//transferase activity	-	gi|58177343|pdb|1XHS|A/7.5e-61/Chain A, Solution Nmr Structure Of Protein Ytfp From Escherichia Coli. Northeast Structural Genomics Consortium Target Er111
ECs_4869	2433	318.646	547.757	0.781582	Up	0.131129	0.0126864	known_mRNA	metL	K12525|1|0.0e+00|1524.2|cfd:CFNIH1_07320|bifunctional aspartokinase / homoserine dehydrogenase 2 [EC:2.7.2.4 1.1.1.3]	-	GO:0004072//aspartate kinase activity;GO:0050661//NADP binding;GO:0004412//homoserine dehydrogenase activity	GO:0008652//cellular amino acid biosynthetic process;GO:0016310//phosphorylation;GO:0009067//aspartate family amino acid biosynthetic process;GO:0055114//oxidation-reduction process	gi|955473477|ref|WP_058100949.1|/0.0e+00/bifunctional aspartokinase II/homoserine dehydrogenase II [Escherichia coli]
ECs_4558	1221	3836.45	2604.03	-0.559026	Down	0.132574	0.0128604	known_mRNA	escD	K03220|1|8.2e-235|817.8|ecoh:ECRM13516_4475|type III secretion protein D	GO:0016021//integral component of membrane	-	-	gi|446875999|ref|WP_000953255.1|/5.3e-234/EscD/YscD/HrpQ family type III secretion system inner membrane ring protein [Escherichia coli]
ECs_2692	228	48.6337	25.2332	-0.94663	Down	0.132574	0.0128989	known_mRNA	yodD	-	-	-	-	gi|412963266|emb|CCK47187.1|/4.3e-36/putative uncharacterized protein [Escherichia coli chi7122]
ECs_4773	1164	42.4449	21.0698	-1.01042	Down	0.132574	0.0129081	known_mRNA	fadA	K00632|1|2.3e-218|763.1|etw:ECSP_4898|acetyl-CoA acyltransferase [EC:2.3.1.16]	-	-	-	gi|921971045|ref|WP_053264416.1|/2.8e-216/3-ketoacyl-CoA thiolase [Escherichia coli]
ECs_1029	1011	224.594	123.561	-0.862095	Down	0.132787	0.0129562	known_mRNA	pyrD	K00254|1|1.9e-176|623.6|cui:AFK65_07145|dihydroorotate dehydrogenase [EC:1.3.5.2]	GO:0005829//cytosol;GO:0005886//plasma membrane	GO:1990663//dihydroorotate dehydrogenase (fumarate) activity;GO:0010181//FMN binding	GO:0055114//oxidation-reduction process;GO:0044205//'de novo' UMP biosynthetic process;GO:0006207//'de novo' pyrimidine nucleobase biosynthetic process	gi|481023921|ref|WP_001295352.1|/8.7e-190/MULTISPECIES: dihydroorotate dehydrogenase 2 [Proteobacteria]
pO157p64	561	28.8785	52.8239	0.871195	Up	0.133181	0.0130221	known_mRNA	finO	K03607|1|6.4e-09|66.2|pes:SOPEG_2196|ProP effector	GO:0005737//cytoplasm;GO:0016021//integral component of membrane	GO:0003723//RNA binding	GO:0006355//regulation of transcription, DNA-templated;GO:0000746//conjugation	gi|208730600|gb|EDZ79299.1|/3.0e-99/fertility inhibition protein [Escherichia coli O157:H7 str. EC4045]
ECs_3336	2016	165.243	270.982	0.713613	Up	0.13323	0.0130542	known_mRNA	tmcA	K06957|1|0.0e+00|1317.8|elo:EC042_2675|tRNA(Met) cytidine acetyltransferase [EC:2.3.1.193]	GO:0005737//cytoplasm	GO:0051392//tRNA N-acetyltransferase activity;GO:0005524//ATP binding;GO:0000049//tRNA binding	GO:0002101//tRNA wobble cytosine modification;GO:0051391//tRNA acetylation	gi|446752083|ref|WP_000829339.1|/0.0e+00/methionine tRNA cytidine acetyltransferase [Shigella sonnei]
pO157p62	747	63.7752	108.13	0.761696	Up	0.135663	0.0133206	known_mRNA	traX	-	GO:0016021//integral component of membrane	GO:0016746//transferase activity, transferring acyl groups	-	gi|446127907|ref|WP_000205762.1|/4.7e-140/conjugal transfer protein TraX [Escherichia coli]
ECs_4507	1059	677.165	443.697	-0.609931	Down	0.136249	0.0134093	known_mRNA	waaQ	K02849|1|2.8e-199|699.5|eum:ECUMN_4146|heptosyltransferase III [EC:2.4.-.-]	-	-	-	gi|257756622|dbj|BAI28124.1|/8.8e-201/lipopolysaccharide core biosynthesis protein RfaQ [Escherichia coli O26:H11 str. 11368]
ECs_3125	1359	105.224	56.8907	-0.887193	Down	0.136249	0.0134475	known_mRNA	glpT	K02445|1|2.8e-252|875.9|hav:AT03_19605|MFS transporter, OPA family, glycerol-3-phosphate transporter	GO:0016021//integral component of membrane	GO:0015169//glycerol-3-phosphate transmembrane transporter activity	GO:0015794//glycerol-3-phosphate transport;GO:0055085//transmembrane transport	gi|979480768|ref|WP_059331769.1|/1.1e-269/glycerol-3-phosphate transporter [Escherichia coli]
ECs_2689	786	4.13503	10.3663	1.32593	Up	0.136249	0.0134685	known_mRNA	fliR	K02421|1|3.3e-128|463.0|efe:EFER_1935|flagellar biosynthetic protein FliR	GO:0005886//plasma membrane;GO:0016021//integral component of membrane;GO:0009425//bacterial-type flagellum basal body	-	GO:0044780//bacterial-type flagellum assembly;GO:0006605//protein targeting	gi|446865070|ref|WP_000942326.1|/1.1e-139/flagellar biosynthesis protein FliR [Escherichia coli]
ECs_4522	1683	20.1376	38.5109	0.935375	Up	0.136249	0.0134902	known_mRNA	ligB	K01972|1|0.0e+00|1104.7|ecp:ECP_3745|DNA ligase (NAD+) [EC:6.5.1.2]	-	-	-	gi|209754568|gb|ACI75591.1|/0.0e+00/putative enzyme [Escherichia coli]
ECs_2774	798	451.604	278.158	-0.699154	Down	0.136662	0.0135593	known_mRNA	mtfA	K09933|1|1.6e-154|550.4|elx:CDCO157_2560|MtfA peptidase	GO:0005829//cytosol	GO:0004177//aminopeptidase activity;GO:0008237//metallopeptidase activity;GO:0016740//transferase activity;GO:0008134//transcription factor binding	GO:0006508//proteolysis;GO:0043433//negative regulation of sequence-specific DNA binding transcription factor activity	gi|331039393|gb|EGI11613.1|/1.0e-153/protein MtfA (Mlc titration factor A) [Escherichia coli H736]
ECs_0789	789	88.7709	137.264	0.628791	Up	0.136664	0.0135876	known_mRNA	modE	K02019|1|3.1e-142|509.6|sfl:SF0543|molybdate transport system regulatory protein	GO:0005829//cytosol;GO:0043190//ATP-binding cassette (ABC) transporter complex	GO:0003677//DNA binding;GO:0005524//ATP binding;GO:0016820//hydrolase activity, acting on acid anhydrides, catalyzing transmembrane movement of substances;GO:0015098//molybdate ion transmembrane transporter activity;GO:0003700//transcription factor activi	GO:0055085//transmembrane transport;GO:0006355//regulation of transcription, DNA-templated;GO:0015689//molybdate ion transport	gi|7546533|pdb|1B9N|A/2.0e-141/Chain A, Regulator From Escherichia Coli
ECs_5185	621	599.462	998.034	0.735421	Up	0.136728	0.0136221	known_mRNA	fklB	K03773|1|2.9e-111|406.4|ecr:ECIAI1_4441|FKBP-type peptidyl-prolyl cis-trans isomerase FklB [EC:5.2.1.8]	GO:0005829//cytosol;GO:0042597//periplasmic space	GO:0042802//identical protein binding;GO:0005528//FK506 binding;GO:0003755//peptidyl-prolyl cis-trans isomerase activity	GO:0000413//protein peptidyl-prolyl isomerization;GO:0061077//chaperone-mediated protein folding	gi|684117881|gb|KFZ99372.1|/1.9e-118/hypothetical protein DP20_3228 [Shigella flexneri]
ECs_4716	1260	9254.08	5384.71	-0.781221	Down	0.137291	0.0137065	known_mRNA	rho	K03628|1|1.3e-230|803.9|plu:plu4663|transcription termination factor Rho	-	GO:0003723//RNA binding;GO:0008186//RNA-dependent ATPase activity;GO:0005524//ATP binding;GO:0004386//helicase activity	GO:0006353//DNA-templated transcription, termination;GO:0006355//regulation of transcription, DNA-templated	gi|919936607|ref|WP_052913656.1|/2.5e-234/transcription termination factor Rho, partial [Escherichia coli]
ECs_1829	507	105.057	63.3831	-0.729005	Down	0.13742	0.0137476	known_mRNA	yciE_2	-	-	-	-	gi|924816|gb|AAA73836.1|/8.2e-88/yciE [Escherichia coli]
ECs_0848	882	1632.35	1079.15	-0.597058	Down	0.137554	0.0137894	known_mRNA	nleH1-1	K16042|1|1.2e-166|590.9|eok:G2583_0998|non-LEE-encoded effector NleH	-	GO:0000166//nucleotide binding	GO:0052055;GO:0046777//protein autophosphorylation	gi|189366459|gb|EDU84875.1|/7.6e-166/non-LEE-encoded type III effector H [Escherichia coli O157:H7 str. EC4501]
ECs_0059	2355	2641.86	1758.38	-0.587306	Down	0.138524	0.0139152	known_mRNA	lptD	K04744|1|0.0e+00|1517.3|cko:CKO_03326|LPS-assembly protein	GO:0009279//cell outer membrane	-	GO:0043165//Gram-negative-bacterium-type cell outer membrane assembly;GO:0015920//lipopolysaccharide transport;GO:0010033//response to organic substance	gi|446668837|ref|WP_000746183.1|/0.0e+00/LPS-assembly protein LptD [Escherichia coli]
ECs_3550	1557	2583.57	1842.65	-0.487589	Down	0.138891	0.0139806	known_mRNA	gshA	K01919|1|6.9e-287|991.1|seg:SG2726|glutamate--cysteine ligase [EC:6.3.2.2]	-	-	-	gi|920007068|ref|WP_052932928.1|/6.9e-303/glutamate--cysteine ligase [Escherichia coli]
ECs_5129	318	9.67561	20.9115	1.11187	Up	0.139417	0.0140622	known_mRNA	sugE	K11741|1|1.5e-50|203.8|eoc:CE10_4889|quaternary ammonium compound-resistance protein SugE	GO:0016021//integral component of membrane;GO:0005886//plasma membrane	-	GO:0006810//transport	gi|291429695|gb|EFF02709.1|/9.4e-50/quaternary ammonium compound-resistance protein SugE [Escherichia coli FVEC1412]
ECs_3042	999	994.629	664.262	-0.582407	Down	0.141196	0.0142707	known_mRNA	mglB	K10540|1|1.9e-184|650.2|ecl:EcolC_1498|methyl-galactoside transport system substrate-binding protein	GO:0030288//outer membrane-bounded periplasmic space	GO:0046872//metal ion binding;GO:0005515//protein binding	GO:0006935//chemotaxis;GO:0008643//carbohydrate transport	gi|446959725|ref|WP_001036981.1|/6.4e-185/galactose ABC transporter substrate-binding protein [Escherichia coli]
ECs_2097	1536	725.308	1021.19	0.493584	Up	0.142114	0.0144102	known_mRNA	gadC	K20265|1|1.3e-232|810.8|yma:DA391_06795|glutamate:GABA antiporter	-	-	-	gi|919927079|ref|WP_052909902.1|/6.1e-288/antiporter [Escherichia coli]
ECs_5262	4935	550.771	795.52	0.530445	Up	0.142114	0.0144221	known_mRNA	ECs_5262	K07317|1|1.4e-06|61.6|cjv:MTVDSCj20_0039|adenine-specific DNA-methyltransferase [EC:2.1.1.72]	-	GO:0008168//methyltransferase activity	GO:0032259//methylation	gi|187770334|gb|EDU34178.1|/0.0e+00/type II restriction enzyme, methylase subunit [Escherichia coli O157:H7 str. EC4196]
ECs_4043	1890	10551.1	5399.34	-0.966543	Down	0.142272	0.0144673	known_mRNA	deaD	K05592|1|0.0e+00|1236.9|elx:CDCO157_3784|ATP-dependent RNA helicase DeaD [EC:3.6.4.13]	GO:0005829//cytosol	GO:0005515//protein binding;GO:0033592//RNA strand annealing activity;GO:0004004//ATP-dependent RNA helicase activity;GO:0005524//ATP binding	GO:0006401//RNA catabolic process;GO:0000027//ribosomal large subunit assembly;GO:0045727//positive regulation of translation;GO:0048255//mRNA stabilization;GO:0070417//cellular response to cold;GO:0010501//RNA secondary structure unwinding	gi|485657523|ref|WP_001301504.1|/0.0e+00/MULTISPECIES: DEAD/DEAH box family ATP-dependent RNA helicase [Escherichia]
ECs_1336	486	1.54469	4.22523	1.45172	Up	0.142472	0.014517	known_mRNA	ECs_1336	K07484|1|2.9e-90|336.3|etw:ECSP_1265|transposase	-	-	-	gi|913459030|ref|WP_050438438.1|/1.9e-89/hypothetical protein, partial [Escherichia coli]
ECs_0472	1572	134.932	82.5809	-0.708354	Down	0.142922	0.0145923	known_mRNA	espY3	K15352|1|3.4e-07|62.0|pstw:DSJ_22510|secreted effector protein PipB2	-	-	-	gi|254591002|gb|ACT70363.1|/3.8e-309/non-LEE-encoded type III secreted effector [Escherichia coli O157:H7 str. TW14359]
ECs_3077	285	479.545	811.13	0.758266	Up	0.142969	0.0146265	known_mRNA	rplY	K02897|1|7.4e-46|188.0|etw:ECSP_3065|large subunit ribosomal protein L25	GO:0022625//cytosolic large ribosomal subunit	GO:0003735//structural constituent of ribosome;GO:0008097//5S rRNA binding	GO:0017148//negative regulation of translation	gi|446416326|ref|WP_000494181.1|/4.8e-45/50S ribosomal protein L25 [Escherichia coli]
ECs_2812	1167	59.6131	32.4038	-0.879468	Down	0.143452	0.0147539	known_mRNA	dacD	K07258|1|1.3e-200|704.1|sbz:A464_2186|serine-type D-Ala-D-Ala carboxypeptidase (penicillin-binding protein 5/6) [EC:3.4.16.4]	-	GO:0009002//serine-type D-Ala-D-Ala carboxypeptidase activity	GO:0006508//proteolysis	gi|170521376|gb|ACB19554.1|/7.3e-225/serine-type D-Ala-D-Ala carboxypeptidase [Escherichia coli SMS-3-5]
ECs_1275	783	33.0395	16.2285	-1.02566	Down	0.143452	0.0147778	known_mRNA	ECs_1275	K00065|1|2.2e-63|247.7|cac:CA_C0361|2-dehydro-3-deoxy-D-gluconate 5-dehydrogenase [EC:1.1.1.127]	-	GO:0047001;GO:0008678//2-deoxy-D-gluconate 3-dehydrogenase activity	GO:0055114//oxidation-reduction process	gi|189001144|gb|EDU70130.1|/1.6e-146/2-deoxy-D-gluconate 3-dehydrogenase [Escherichia coli O157:H7 str. EC4076]
ECs_0157	1983	164.06	254.816	0.635235	Up	0.143452	0.0147884	known_mRNA	fhuB	K02015|1|0.0e+00|1255.0|ema:C1192_12175|iron complex transport system permease protein	-	-	-	gi|445966170|ref|WP_000044025.1|/0.0e+00/Fe3+-hydroxamate ABC transporter permease FhuB [Escherichia coli]
ECs_2657	986	114.591	181.537	0.663777	Up	0.143452	0.0147941	known_mRNA	-	K05396|1|1.1e-101|375.2|etw:ECSP_2523|D-cysteine desulfhydrase [EC:4.4.1.15]	-	GO:0019148//D-cysteine desulfhydrase activity	GO:0046416//D-amino acid metabolic process	gi|447050969|ref|WP_001128225.1|/7.3e-101/aminocyclopropane-1-carboxylate deaminase/D-cysteine desulfhydrase family protein [Escherichia coli]
pO157p04	1506	588.383	826.921	0.490995	Up	0.143489	0.0148274	known_mRNA	etpE	K02454|1|1.3e-221|774.2|sfo:Z042_03965|general secretion pathway protein E	GO:0015627//type II protein secretion system complex	GO:0008565//protein transporter activity;GO:0005524//ATP binding	GO:0015628//protein secretion by the type II secretion system	gi|2598402|emb|CAA70956.1|/6.0e-280/etpE [Escherichia coli O157:H7 str. EDL933]
ECs_0591	867	212.363	318.274	0.583736	Up	0.144743	0.0149868	known_mRNA	folD	K01491|1|6.4e-149|531.9|csj:CSK29544_04042|methylenetetrahydrofolate dehydrogenase (NADP+) / methenyltetrahydrofolate cyclohydrolase [EC:1.5.1.5 3.5.4.9]	-	GO:0004488//methylenetetrahydrofolate dehydrogenase (NADP+) activity;GO:0004477//methenyltetrahydrofolate cyclohydrolase activity	GO:0009086//methionine biosynthetic process;GO:0055114//oxidation-reduction process;GO:0006164//purine nucleotide biosynthetic process;GO:0000105//histidine biosynthetic process;GO:0009396//folic acid-containing compound biosynthetic process;GO:0035999//t	gi|920013216|ref|WP_052934411.1|/1.8e-159/bifunctional 5,10-methylene-tetrahydrofolate dehydrogenase/5,10-methylene-tetrahydrofolate cyclohydrolase [Escherichia coli]
ECs_3487	1059	5929.87	3827.68	-0.631532	Down	0.144993	0.0150425	known_mRNA	espW	-	-	-	-	gi|485657696|ref|WP_001301665.1|/3.0e-201/type III effector [Escherichia coli]
ECs_3034	696	105.476	183.961	0.802482	Up	0.145127	0.0151143	known_mRNA	yohK	K05339|1|1.0e-35|155.6|mcak:MCCS_02190|holin-like protein LrgB	GO:0016021//integral component of membrane;GO:0005886//plasma membrane	GO:0016787//hydrolase activity	-	gi|446890954|ref|WP_000968210.1|/2.4e-122/CidB/LrgB family autolysis modulator [Escherichia coli]
ECs_2655	753	98.972	158.104	0.675781	Up	0.145127	0.0151161	known_mRNA	yecC	K10010|1|1.1e-133|481.1|elx:CDCO157_2455|cystine transport system ATP-binding protein [EC:3.6.3.-]	GO:0043190//ATP-binding cassette (ABC) transporter complex	GO:0015184//L-cystine transmembrane transporter activity;GO:0005524//ATP binding;GO:0015426//polar-amino acid-transporting ATPase activity;GO:0033230	GO:0015811//L-cystine transport;GO:1903712//cysteine transmembrane transport;GO:0008152//metabolic process	gi|447195749|ref|WP_001273005.1|/7.3e-133/amino acid ABC transporter ATP-binding protein [Escherichia coli]
ECs_0016	210	177.134	114.597	-0.628271	Down	0.145155	0.0151517	known_mRNA	mokC	K18919|1|1.5e-30|136.7|elr:ECO55CA74_00075|protein HokC/D	GO:0016021//integral component of membrane	-	-	gi|408586076|gb|EKK60859.1|/5.3e-33/hypothetical protein EC80586_0146, partial [Escherichia coli 8.0586]
ECs_2077	825	41.7246	21.5951	-0.950197	Down	0.145155	0.0151789	known_mRNA	yddG	-	GO:0016021//integral component of membrane	-	-	gi|446155084|ref|WP_000232939.1|/2.8e-154/MULTISPECIES: aromatic amino acid exporter [Enterobacteriaceae]
ECs_4349	747	42.741	23.6818	-0.851846	Down	0.145429	0.0152374	known_mRNA	ECs_4349	K03710|1|7.0e-27|126.3|prt:AUC31_15035|GntR family transcriptional regulator	-	GO:0003700//transcription factor activity, sequence-specific DNA binding;GO:0003677//DNA binding	GO:0006355//regulation of transcription, DNA-templated	gi|666006165|gb|AIF96022.1|/2.2e-134/regulator [Escherichia coli O157:H7 str. SS17]
ECs_0441	285	401.315	612.469	0.609901	Up	0.147521	0.015487	known_mRNA	yaiE	K09913|1|8.8e-47|191.0|elx:CDCO157_0429|purine/pyrimidine-nucleoside phosphorylase [EC:2.4.2.1 2.4.2.2]	GO:0005829//cytosol	-	-	gi|16128376|ref|NP_414925.1|/5.7e-46/UPF0345 family protein [Escherichia coli str. K-12 substr. MG1655]
ECs_4432	1203	37.7688	20.7904	-0.861279	Down	0.151581	0.0159521	known_mRNA	yhjX	K08177|1|1.1e-210|737.6|ema:C1192_15765|MFS transporter, OFA family, oxalate/formate antiporter	GO:0016021//integral component of membrane	GO:0005215//transporter activity	GO:0055085//transmembrane transport	gi|446111159|ref|WP_000189014.1|/1.2e-219/membrane protein [Escherichia coli]
ECs_3624	861	4.60398	11.4022	1.30836	Up	0.151581	0.0159756	known_mRNA	-	K03522|1|1.0e-21|109.4|elm:ELI_0865|electron transfer flavoprotein alpha subunit	-	GO:0050660//flavin adenine dinucleotide binding;GO:0009055//electron carrier activity	-	gi|693139966|ref|WP_032281511.1|/1.6e-155/electron transfer flavoprotein [Escherichia coli]
ECs_4903	1185	22187.6	35878.7	0.693372	Up	0.153397	0.0161985	known_mRNA	tufB	K02358|1|6.8e-226|788.1|ecol:LY180_20875|elongation factor Tu	GO:0005829//cytosol;GO:0005886//plasma membrane	GO:0003746//translation elongation factor activity;GO:0008270//zinc ion binding;GO:0005085//guanyl-nucleotide exchange factor activity;GO:0005515//protein binding;GO:0003924//GTPase activity;GO:0005525//GTP binding	GO:0046677//response to antibiotic;GO:0006414//translational elongation;GO:0043547//positive regulation of GTPase activity	gi|929984622|pdb|4R71|A/4.4e-225/Chain A, Structure Of The Qbeta Holoenzyme Complex In The P1211 Crystal Form
pO157p77	888	186.164	123.104	-0.596699	Down	0.153766	0.0162692	known_mRNA	pO157p77	K07497|1|3.9e-170|602.4|ecs:pO157p77|putative transposase	-	GO:0003676//nucleic acid binding	GO:0015074//DNA integration	gi|485658261|ref|WP_001302187.1|/2.5e-169/transposase [Escherichia coli]
ECs_2469	1962	1241.6	1784.47	0.523294	Up	0.154022	0.016328	known_mRNA	topB	K03169|1|0.0e+00|1258.0|cama:F384_05855|DNA topoisomerase III [EC:5.99.1.2]	-	-	-	gi|919936341|ref|WP_052913432.1|/0.0e+00/DNA topoisomerase III [Escherichia coli]
ECs_4670	603	15.8573	31.9821	1.01212	Up	0.155293	0.0164947	known_mRNA	lpfA	K07345|1|1.0e-108|397.9|etw:ECSP_4777|major type 1 subunit fimbrin (pilin)	GO:0009289//pilus	-	GO:0007155//cell adhesion	gi|446726732|ref|WP_000804045.1|/6.5e-108/fimbrial protein [Escherichia coli]
ECs_2129	1419	185.669	114.239	-0.700672	Down	0.155818	0.0165826	known_mRNA	yneF	K18967|1|1.1e-23|116.7|esi:Exig_1170|diguanylate cyclase [EC:2.7.7.65];K02488|2|1.8e-23|115.9|hmr:Hipma_0333|two-component system, cell cycle response regulator [EC:2.7.7.65]	GO:0016021//integral component of membrane	-	-	gi|446480207|ref|WP_000558061.1|/1.9e-267/diguanylate cyclase [Escherichia coli]
ECs_3149	963	81.057	129.822	0.679528	Up	0.156811	0.0167593	known_mRNA	menC	K02549|1|1.9e-173|613.6|eal:EAKF1_ch3717|O-succinylbenzoate synthase [EC:4.2.1.113]	-	GO:0000287//magnesium ion binding;GO:0016836//hydro-lyase activity	GO:0009234//menaquinone biosynthetic process	gi|490116467|ref|WP_004017053.1|/3.1e-181/MULTISPECIES: o-succinylbenzoate synthase [Enterobacteriaceae]
ECs_2781	1455	230.463	141.562	-0.703101	Down	0.156811	0.016799	known_mRNA	-	K03327|1|4.8e-40|171.0|tma:TM0815|multidrug resistance protein, MATE family	GO:0016021//integral component of membrane	GO:0015297//antiporter activity;GO:0015238//drug transmembrane transporter activity	GO:0006855//drug transmembrane transport	gi|949949996|gb|KRR53916.1|/5.7e-275/hypothetical protein ECK71_21293 [Escherichia coli K71]
ECs_4318	2199	135.526	251.024	0.889257	Up	0.156811	0.0168052	known_mRNA	zntA	K01534|1|0.0e+00|1368.2|sdz:Asd1617_04782|Cd2+/Zn2+-exporting ATPase [EC:3.6.3.3 3.6.3.5]	GO:0005886//plasma membrane;GO:0016021//integral component of membrane	GO:0046872//metal ion binding;GO:0008551//cadmium-exporting ATPase activity;GO:0000166//nucleotide binding	GO:0070574//cadmium ion transmembrane transport	gi|446028707|ref|WP_000106562.1|/0.0e+00/zinc/cadmium/mercury/lead-transporting ATPase [Escherichia coli]
ECs_5027	1326	95.2767	148.151	0.636872	Up	0.156811	0.0168173	known_mRNA	dinF	K03327|1|2.1e-228|796.6|cbra:A6J81_15375|multidrug resistance protein, MATE family	GO:0016021//integral component of membrane	GO:0015297//antiporter activity;GO:0015238//drug transmembrane transporter activity	GO:0006855//drug transmembrane transport	gi|485657581|ref|WP_001301558.1|/1.6e-244/MATE family efflux transporter [Escherichia coli]
ECs_2540	2049	6630.76	4502.6	-0.558417	Down	0.157014	0.0168714	known_mRNA	prc	K03797|1|0.0e+00|1262.3|cko:CKO_01143|carboxyl-terminal processing protease [EC:3.4.21.102]	-	-	-	gi|487417909|ref|WP_001685047.1|/0.0e+00/tail-specific protease [Escherichia coli]
ECs_4685	459	31.6529	54.8735	0.793772	Up	0.15761	0.0169679	known_mRNA	asnC	K03718|1|3.7e-79|299.3|ecf:ECH74115_5179|Lrp/AsnC family transcriptional regulator, regulator for asnA, asnC and gidA	GO:0005622//intracellular	GO:0043565//sequence-specific DNA binding;GO:0005515//protein binding;GO:0016597//amino acid binding;GO:0003700//transcription factor activity, sequence-specific DNA binding	GO:0045893//positive regulation of transcription, DNA-templated;GO:0043200//response to amino acid;GO:0045892//negative regulation of transcription, DNA-templated	gi|446355115|ref|WP_000432970.1|/2.4e-78/MULTISPECIES: AsnC family transcriptional regulator [Proteobacteria]
ECs_2431	861	560.004	356.822	-0.65023	Down	0.158425	0.0170882	known_mRNA	yniA	-	-	-	-	gi|13959661|sp|P58065.1|YNIA_ECO57/2.1e-168/RecName: Full=Uncharacterized protein YniA
ECs_2668	1206	60.9217	106.616	0.8074	Up	0.158511	0.0171358	known_mRNA	yedE	K07112|1|7.1e-215|751.5|ksa:C813_00585|uncharacterized protein	GO:0016021//integral component of membrane;GO:0005886//plasma membrane	-	-	gi|377895201|gb|EHU59614.1|/1.5e-236/inner membrane protein [Escherichia coli DEC3A]
ECs_5342	1224	806.652	1314.02	0.703969	Up	0.158511	0.0171628	known_mRNA	deoB	K01839|1|1.2e-230|803.9|eclg:EC036_06280|phosphopentomutase [EC:5.4.2.7]	GO:0005829//cytosol	GO:0030145//manganese ion binding;GO:0000287//magnesium ion binding;GO:0008973//phosphopentomutase activity	GO:0006015//5-phosphoribose 1-diphosphate biosynthetic process;GO:0006974//cellular response to DNA damage stimulus;GO:0043094//cellular metabolic compound salvage;GO:0009264//deoxyribonucleotide catabolic process	gi|446739215|ref|WP_000816471.1|/1.3e-240/MULTISPECIES: phosphopentomutase [Proteobacteria]
ECs_4397	1401	879.628	1343.94	0.611507	Up	0.15882	0.0172546	known_mRNA	gadA_2	K01580|1|9.6e-272|940.6|efe:EFER_2817|glutamate decarboxylase [EC:4.1.1.15]	GO:0016020//membrane;GO:0005829//cytosol	GO:0030170//pyridoxal phosphate binding;GO:0004351//glutamate decarboxylase activity;GO:0005515//protein binding	GO:0006536//glutamate metabolic process;GO:0051454//intracellular pH elevation	gi|446294387|ref|WP_000372242.1|/1.3e-279/MULTISPECIES: glutamate decarboxylase alpha [Enterobacteriaceae]
ECs_4642	2170	42.0319	23.1283	-0.861823	Down	0.15882	0.0172616	known_mRNA	-	K06867|1|0.0e+00|1325.5|elx:CDCO157_4379|uncharacterized protein	-	-	-	gi|485657636|ref|WP_001301610.1|/0.0e+00/enterotoxin [Escherichia coli]
ECs_0905	1236	113.814	171.04	0.58765	Up	0.159547	0.0173735	known_mRNA	moeA	K03750|1|5.6e-207|725.3|sbz:A464_814|molybdopterin molybdotransferase [EC:2.10.1.1]	-	GO:0061599//molybdopterin molybdotransferase activity	GO:0006777//Mo-molybdopterin cofactor biosynthetic process;GO:0032324//molybdopterin cofactor biosynthetic process	gi|446319534|ref|WP_000397389.1|/1.2e-233/molybdopterin molybdenumtransferase MoeA [Escherichia coli]
ECs_1321	699	29.8512	53.6007	0.844467	Up	0.159661	0.0174352	known_mRNA	ureD	K03190|1|4.7e-134|482.3|elx:CDCO157_1264|urease accessory protein	GO:0005737//cytoplasm	GO:0016151//nickel cation binding	GO:0006807//nitrogen compound metabolic process	gi|499207018|ref|WP_010904558.1|/3.0e-133/urease accessory protein UreD [Escherichia coli]
ECs_4350	474	14.955	6.52378	-1.19685	Down	0.159661	0.0174517	known_mRNA	ECs_4350	K02773|1|7.9e-85|318.2|etw:ECSP_4457|PTS system, galactitol-specific IIA component [EC:2.7.1.200]	-	GO:0103111;GO:0008982//protein-N(PI)-phosphohistidine-sugar phosphotransferase activity	GO:0034219//carbohydrate transmembrane transport	gi|447084297|ref|WP_001161553.1|/5.1e-84/PTS sugar transporter subunit IIA [Escherichia coli]
ECs_1396	2850	14.8816	29.5554	0.989895	Up	0.161961	0.0177491	known_mRNA	ECs_1396	K12687|1|0.0e+00|1879.4|ecs:ECs1396|antigen 43	-	-	-	gi|734588086|gb|AJA25287.1|/0.0e+00/Antigen 43 precursor [Escherichia coli O157:H7 str. SS52]
ECs_0613	3138	8.73814	19.0019	1.12074	Up	0.161961	0.0177697	known_mRNA	cusA	K07787|1|0.0e+00|1849.7|kpnk:BN49_4710|Cu(I)/Ag(I) efflux system membrane protein CusA/SilA	GO:0016021//integral component of membrane	GO:0008324//cation transmembrane transporter activity	GO:0098655//cation transmembrane transport	gi|740420935|ref|WP_038253759.1|/0.0e+00/cation transporter [Yokenella regensburgei]
pO157p30	807	241.844	346.876	0.520345	Up	0.162811	0.0178978	known_mRNA	pO157p30	K04763|1|9.6e-14|82.8|kfv:AS188_08750|integrase/recombinase XerD	-	GO:0003677//DNA binding	GO:0015074//DNA integration;GO:0006310//DNA recombination	gi|445939134|ref|WP_000016989.1|/5.5e-147/resolvase [Escherichia coli]
ECs_4116	930	30.9523	53.5512	0.790872	Up	0.162811	0.01793	known_mRNA	aaeR	K21698|1|3.6e-166|589.3|cwe:CO701_00295|LysR family transcriptional regulator, transcriptional activator for aaeXAB operon	-	GO:0003677//DNA binding;GO:0003700//transcription factor activity, sequence-specific DNA binding	GO:0045893//positive regulation of transcription, DNA-templated;GO:0006352//DNA-templated transcription, initiation	gi|446362462|ref|WP_000440317.1|/1.7e-171/MULTISPECIES: HTH-type transcriptional activator AaeR [Proteobacteria]
ECs_0155	798	265.881	397.255	0.579286	Up	0.16362	0.0180755	known_mRNA	fhuC	K02013|1|3.2e-139|499.6|kox:KOX_11350|iron complex transport system ATP-binding protein [EC:3.6.3.34]	-	GO:0015623//iron-chelate-transporting ATPase activity;GO:0005524//ATP binding	GO:0015688//iron chelate transport	gi|447081673|ref|WP_001158929.1|/1.9e-147/MULTISPECIES: iron(3+)-hydroxamate import ATP-binding protein FhuC [Enterobacteriaceae]
ECs_3655	1365	790.632	1179.05	0.576546	Up	0.16362	0.0180865	known_mRNA	ygdH	K06966|1|2.9e-257|892.5|efe:EFER_0265|pyrimidine/purine-5'-nucleotide nucleosidase [EC:3.2.2.10 3.2.2.-]	GO:0005829//cytosol	GO:0016799//hydrolase activity, hydrolyzing N-glycosyl compounds	GO:0009691//cytokinin biosynthetic process	gi|446550649|ref|WP_000627995.1|/1.3e-260/MULTISPECIES: LOG family protein YgdH [Proteobacteria]
ECs_4386	957	860.764	1344.51	0.643388	Up	0.164999	0.0182928	known_mRNA	fecD	K02015|1|4.1e-173|612.5|ece:Z4918|iron complex transport system permease protein	GO:0016021//integral component of membrane;GO:0005886//plasma membrane	GO:0005215//transporter activity	GO:0006810//transport	gi|446833136|ref|WP_000910392.1|/2.7e-172/hemin permease [Escherichia coli]
ECs_2548	657	39.1086	20.0975	-0.960471	Down	0.164999	0.0183142	known_mRNA	pphA_2	K07313|1|3.9e-130|469.2|ece:Z2885|serine/threonine protein phosphatase 1 [EC:3.1.3.16]	-	-	-	gi|12515888|gb|AAG56828.1|AE005406_7/2.5e-129/protein phosphatase 1 modulates phosphoproteins, signals protein misfolding [Escherichia coli O157:H7 str. EDL933]
ECs_0300	558	20.3426	39.3093	0.95037	Up	0.164999	0.0183407	known_mRNA	ECs_0300	-	-	-	-	gi|15829554|ref|NP_308327.1|/1.0e-99/CI repressor [Escherichia coli O157:H7 str. Sakai]
ECs_4725	1251	79.0056	125.961	0.672949	Up	0.165266	0.0184045	known_mRNA	wzxE	K16693|1|4.5e-212|742.3|cbra:A6J81_16825|enterobacterial common antigen flippase	GO:0005887//integral component of plasma membrane	-	GO:0009246//enterobacterial common antigen biosynthetic process;GO:0006810//transport	gi|693025874|ref|WP_032202530.1|/1.9e-226/protein WzxE [Escherichia coli]
ECs_4301	714	90.6905	160.366	0.822345	Up	0.165497	0.0184688	known_mRNA	livF	K01996|1|4.6e-129|465.7|ecz:ECS88_3851|branched-chain amino acid transport system ATP-binding protein	-	GO:0016887//ATPase activity;GO:0015190//L-leucine transmembrane transporter activity;GO:0005524//ATP binding	GO:1902475//L-alpha-amino acid transmembrane transport;GO:0015804//neutral amino acid transport;GO:0015807//L-amino acid transport;GO:0015803//branched-chain amino acid transport;GO:0098655//cation transmembrane transport;GO:0008152//metabolic process	gi|446339040|ref|WP_000416895.1|/3.0e-128/MULTISPECIES: ABC transporter ATP-binding protein [Enterobacteriaceae]
ECs_0906	966	156.977	269.523	0.779858	Up	0.165497	0.0184983	known_mRNA	-	K13051|1|1.6e-161|573.9|cif:AL515_08755|beta-aspartyl-peptidase (threonine type) [EC:3.4.19.5]	-	GO:0004067//asparaginase activity;GO:0008798//beta-aspartyl-peptidase activity	GO:0006508//proteolysis	gi|446435913|ref|WP_000513768.1|/2.8e-177/beta-aspartyl-peptidase [Escherichia coli]
ECs_2604	1425	77.8508	47.205	-0.721772	Down	0.165582	0.0185419	known_mRNA	otsA	K00697|1|1.2e-256|890.6|eal:EAKF1_ch4148|trehalose 6-phosphate synthase [EC:2.4.1.15 2.4.1.347]	-	-	-	gi|942057553|ref|WP_055280194.1|/3.5e-277/alpha,alpha-trehalose-phosphate synthase [Escherichia coli]
ECs_4304	927	59.4729	113.327	0.930182	Up	0.166008	0.0186238	known_mRNA	livH	K01997|1|2.5e-167|593.2|ebr:ECB_03306|branched-chain amino acid transport system permease protein	GO:0016021//integral component of membrane;GO:0005886//plasma membrane	GO:0005215//transporter activity	GO:0006810//transport	gi|920402647|ref|WP_052985027.1|/2.1e-166/branched-chain amino acid transporter permease subunit LivH [Shigella sonnei]
ECs_4587	219	175.948	106.828	-0.719854	Down	0.169992	0.0191058	known_mRNA	ECs_4587	-	-	-	GO:0009405//pathogenesis	gi|446551385|ref|WP_000628731.1|/8.0e-32/EscE/YscE/SsaE family type III secretion system needle protein co-chaperone [Escherichia coli]
ECs_4277	2187	906.194	1239.32	0.451653	Up	0.170107	0.0191537	known_mRNA	glgB	K00700|1|0.0e+00|1436.8|eas:Entas_4130|1,4-alpha-glucan branching enzyme [EC:2.4.1.18]	-	GO:0004553//hydrolase activity, hydrolyzing O-glycosyl compounds;GO:0043169//cation binding;GO:0003844//1,4-alpha-glucan branching enzyme activity	GO:0005978//glycogen biosynthetic process	gi|951392542|ref|WP_057768122.1|/0.0e+00/1,4-alpha-glucan branching enzyme [Escherichia coli]
ECs_4178	411	6338.39	9522.21	0.587179	Up	0.170941	0.0192828	known_mRNA	rplP	K02878|1|5.7e-71|271.9|esl:O3K_02435|large subunit ribosomal protein L16	GO:0022625//cytosolic large ribosomal subunit	GO:0003735//structural constituent of ribosome;GO:0019843//rRNA binding;GO:0000049//tRNA binding	GO:0006412//translation	gi|26110330|gb|AAN82516.1|AE016767_276/8.4e-75/Hypothetical protein c4078 [Escherichia coli CFT073]
ECs_2573	522	242.309	386.147	0.672299	Up	0.172748	0.0195221	known_mRNA	ruvC	K01159|1|1.2e-89|334.3|elc:i14_2093|crossover junction endodeoxyribonuclease RuvC [EC:3.1.22.4]	-	-	-	gi|26108532|gb|AAN80734.1|AE016761_309/7.6e-89/Crossover junction endodeoxyribonuclease ruvC [Escherichia coli CFT073]
ECs_0739	792	113.789	167.811	0.560473	Up	0.174453	0.0197507	known_mRNA	nei	K05522|1|2.9e-132|476.5|spq:SPAB_02805|endonuclease VIII [EC:3.2.2.- 4.2.99.18]	-	GO:0000703//oxidized pyrimidine nucleobase lesion DNA N-glycosylase activity;GO:0003684//damaged DNA binding;GO:0008270//zinc ion binding	GO:0006284//base-excision repair;GO:0090305//nucleic acid phosphodiester bond hydrolysis;GO:0006289//nucleotide-excision repair	gi|447036775|ref|WP_001114031.1|/1.1e-150/endonuclease VIII [Escherichia coli]
ECs_1118	582	62.5435	37.6169	-0.73348	Down	0.175106	0.0198607	known_mRNA	ECs_1118	-	GO:0016021//integral component of membrane	-	-	gi|919969224|ref|WP_052923618.1|/6.0e-103/phage tail protein, partial [Escherichia coli]
ECs_2986	702	34.8958	17.4826	-0.997134	Down	0.176004	0.0199989	known_mRNA	ECs_2986	-	-	-	GO:0006270//DNA replication initiation	gi|446711560|ref|WP_000788906.1|/3.5e-129/Replication protein 14 [Escherichia coli]
ECs_2101	1659	96.6521	52.5005	-0.880471	Down	0.176023	0.0200372	known_mRNA	yddA	K02471|1|0.0e+00|1122.1|ecf:ECH74115_2109|vitamin B12/bleomycin/antimicrobial peptide transport system ATP-binding/permease protein	GO:0016021//integral component of membrane	GO:0042626//ATPase activity, coupled to transmembrane movement of substances;GO:0005524//ATP binding	GO:0055085//transmembrane transport	gi|446551191|ref|WP_000628537.1|/0.0e+00/ABC transporter ATP-binding protein [Escherichia coli]
ECs_2944	1176	5.15837	1.97933	-1.3819	Down	0.176027	0.0201101	known_mRNA	ECs_2944	K04565|1|6.8e-53|213.4|eok:G2583_2433|superoxide dismutase, Cu-Zn family [EC:1.15.1.1]	-	-	-	gi|651843054|gb|KDX17089.1|/5.7e-225/phage tail family protein [Escherichia coli 2-210-07_S3_C3]
ECs_2720	1176	5.15837	1.97933	-1.3819	Down	0.176027	0.0201101	known_mRNA	ECs_2720	K04565|1|6.8e-53|213.4|eok:G2583_2433|superoxide dismutase, Cu-Zn family [EC:1.15.1.1]	-	-	-	gi|651843054|gb|KDX17089.1|/5.7e-225/phage tail family protein [Escherichia coli 2-210-07_S3_C3]
ECs_3100	1644	223.474	138.247	-0.692857	Down	0.176136	0.0201589	known_mRNA	yojI	K06159|1|3.3e-287|992.3|see:SNSL254_A2447|multidrug/microcin transport system ATP-binding/permease protein	GO:0005886//plasma membrane;GO:0016021//integral component of membrane	GO:0015197//peptide transporter activity;GO:0042626//ATPase activity, coupled to transmembrane movement of substances;GO:0005524//ATP binding	GO:0055085//transmembrane transport;GO:0042884//microcin transport;GO:0008152//metabolic process;GO:0046677//response to antibiotic	gi|446344362|ref|WP_000422217.1|/3.7e-310/multidrug ABC transporter permease/ATP-binding protein [Escherichia coli]
ECs_2102	1158	20.9573	9.97094	-1.07165	Down	0.177159	0.0203123	known_mRNA	ydeM	K06871|1|3.4e-230|802.4|elx:CDCO157_1944|uncharacterized protein	-	GO:0051539//4 iron, 4 sulfur cluster binding;GO:0046872//metal ion binding;GO:0016491//oxidoreductase activity	GO:0055114//oxidation-reduction process	gi|189368176|gb|EDU86592.1|/2.2e-229/radical SAM domain protein [Escherichia coli O157:H7 str. EC4501]
ECs_3818	1155	2685.97	4207.35	0.64747	Up	0.178263	0.0204757	known_mRNA	metK	K00789|1|1.9e-220|770.0|ecos:EC958_5057|S-adenosylmethionine synthetase [EC:2.5.1.6]	GO:0005829//cytosol	GO:0030955//potassium ion binding;GO:0004478//methionine adenosyltransferase activity;GO:0042802//identical protein binding;GO:0005524//ATP binding;GO:0000287//magnesium ion binding	GO:0033353//S-adenosylmethionine cycle;GO:0006556//S-adenosylmethionine biosynthetic process;GO:0006730//one-carbon metabolic process	gi|26109771|gb|AAN81976.1|AE016766_64/1.2e-219/S-adenosylmethionine synthetase [Escherichia coli CFT073]
ECs_4384	495	1348.01	1922.1	0.511852	Up	0.180927	0.0208189	known_mRNA	ECs_4384	K07227|1|5.0e-90|335.5|ecs:ECs4384|heme iron utilization protein	-	-	-	gi|445942194|ref|WP_000020049.1|/3.2e-89/heme utilization carrier protein [Escherichia coli]
ECs_5704	579	296.427	166.583	-0.831432	Down	0.18155	0.0209646	known_mRNA	-	K03809|1|1.9e-104|383.6|elx:CDCO157_1122A|NAD(P)H dehydrogenase (quinone) [EC:1.6.5.2]	-	GO:0051287//NAD binding;GO:0050660//flavin adenine dinucleotide binding;GO:0050661//NADP binding;GO:0010181//FMN binding;GO:0003955//NAD(P)H dehydrogenase (quinone) activity	GO:0055114//oxidation-reduction process;GO:0045892//negative regulation of transcription, DNA-templated	gi|446529674|ref|WP_000607020.1|/1.2e-103/NAD(P)H:quinone oxidoreductase [Escherichia coli]
ECs_4688	1497	538.625	796.652	0.564667	Up	0.18155	0.0209653	known_mRNA	ravA	K03924|1|3.3e-254|882.5|cko:CKO_00086|MoxR-like ATPase [EC:3.6.3.-]	GO:0005737//cytoplasm	GO:0016887//ATPase activity;GO:0005524//ATP binding;GO:0016820//hydrolase activity, acting on acid anhydrides, catalyzing transmembrane movement of substances	GO:0055085//transmembrane transport	gi|910186417|ref|WP_050015815.1|/3.2e-281/ATPase [Escherichia coli]
ECs_3514	852	164.414	107.564	-0.612147	Down	0.181599	0.021045	known_mRNA	ECs_3514	-	-	-	-	gi|921912219|emb|CTU09532.1|/6.0e-160/Uncharacterised protein [Escherichia coli]
ECs_5263	6342	868.185	1239.52	0.513703	Up	0.181599	0.0210458	known_mRNA	ECs_5263	K06877|1|0.0e+00|4271.1|ecf:ECH74115_5810|DEAD/DEAH box helicase domain-containing protein	-	GO:0003676//nucleic acid binding;GO:0005524//ATP binding;GO:0004386//helicase activity	-	gi|446860718|ref|WP_000937974.1|/0.0e+00/DEAD/DEAH box helicase [Escherichia coli]
ECs_5377	411	14.5451	6.63125	-1.13319	Down	0.182724	0.0212137	known_mRNA	ECs_5377	K00817|1|6.4e-14|82.4|cku:UL82_00420|histidinol-phosphate aminotransferase [EC:2.6.1.9];K01934|2|4.1e-13|79.7|lcn:C270_04450|5-formyltetrahydrofolate cyclo-ligase [EC:6.3.3.2]	-	-	-	gi|485790115|ref|WP_001412115.1|/8.7e-72/ASCH domain-containing protein [Escherichia coli]
ECs_4159	384	3082.61	4292.57	0.477688	Up	0.184345	0.0214398	known_mRNA	rplQ	K02879|1|2.8e-64|249.6|eoi:ECO111_4115|large subunit ribosomal protein L17	GO:0022625//cytosolic large ribosomal subunit	GO:0003735//structural constituent of ribosome	GO:0006412//translation	gi|447139112|ref|WP_001216368.1|/1.8e-63/MULTISPECIES: 50S ribosomal protein L17 [Proteobacteria]
ECs_4238	2553	253.613	163.912	-0.629708	Down	0.184357	0.0214793	known_mRNA	mrcA	K05366|1|0.0e+00|1658.7|ema:C1192_14820|penicillin-binding protein 1A [EC:2.4.1.129 3.4.16.4]	GO:0016021//integral component of membrane	GO:0008658//penicillin binding;GO:0016787//hydrolase activity;GO:0008955//peptidoglycan glycosyltransferase activity	-	gi|485657955|ref|WP_001301905.1|/0.0e+00/MULTISPECIES: carboxypeptidase/penicillin-binding protein 1A [Enterobacteriaceae]
ECs_0320	1644	122.649	69.1856	-0.825992	Down	0.187078	0.0218347	known_mRNA	ecpD	K21967|1|7.1e-290|1001.1|ear:CCG31573|Mat/Ecp fimbriae adhesin	GO:0009289//pilus	-	-	gi|447188401|ref|WP_001265657.1|/0.0e+00/fimbria adhesin EcpD [Escherichia coli]
ECs_4678	471	1665.24	2479.68	0.574424	Up	0.187511	0.0219239	known_mRNA	atpF	K02109|1|3.0e-76|289.7|ebw:BWG_3427|F-type H+-transporting ATPase subunit b	GO:0016021//integral component of membrane;GO:0045263//proton-transporting ATP synthase complex, coupling factor F(o);GO:0005886//plasma membrane;GO:0031225//anchored component of membrane	GO:0046961//proton-transporting ATPase activity, rotational mechanism;GO:0046933//proton-transporting ATP synthase activity, rotational mechanism	GO:0042777//plasma membrane ATP synthesis coupled proton transport	gi|446974963|ref|WP_001052219.1|/1.9e-75/MULTISPECIES: ATP synthase subunit B [Proteobacteria]
ECs_4712	1485	380.039	549.751	0.532632	Up	0.187696	0.0219842	known_mRNA	gpp	K01524|1|3.9e-255|885.6|cko:CKO_00121|exopolyphosphatase / guanosine-5'-triphosphate,3'-diphosphate pyrophosphatase [EC:3.6.1.11 3.6.1.40]	-	-	-	gi|951352062|ref|WP_057729439.1|/1.5e-278/guanosine-5'-triphosphate,3'-diphosphate pyrophosphatase [Escherichia coli]
ECs_2553	657	41.6456	68.6066	0.720183	Up	0.189224	0.0222021	known_mRNA	yobB	-	-	-	-	gi|188013982|gb|EDU52104.1|/4.5e-123/hydrolase, carbon-nitrogen family [Escherichia coli O157:H7 str. EC4113]
ECs_1217	294	38.3942	71.0106	0.887148	Up	0.190976	0.0224469	known_mRNA	ECs_1217	-	GO:0009279//cell outer membrane	-	-	gi|15830471|ref|NP_309244.1|/4.1e-47/Bor protein [Escherichia coli O157:H7 str. Sakai]
ECs_1326	675	31.952	57.3472	0.843815	Up	0.191277	0.0225334	known_mRNA	ureF	K03188|1|4.9e-112|409.1|kom:HR38_01700|urease accessory protein	GO:0005737//cytoplasm	GO:0016151//nickel cation binding	GO:0006807//nitrogen compound metabolic process	gi|447065715|ref|WP_001142971.1|/2.0e-126/urease accessory protein UreF [Escherichia coli]
ECs_4760	816	119.395	187.384	0.650248	Up	0.191277	0.0225928	known_mRNA	ysgA	K01061|1|1.6e-138|497.3|cwe:CO701_21615|carboxymethylenebutenolidase [EC:3.1.1.45]	-	GO:0008806//carboxymethylenebutenolidase activity;GO:0003984//acetolactate synthase activity	-	gi|485657478|ref|WP_001301462.1|/1.9e-155/carboxymethylenebutenolidase [Escherichia coli]
ECs_2375	1605	55.1966	32.6128	-0.759143	Down	0.191277	0.0226004	known_mRNA	ydhS	-	-	-	-	gi|485661265|ref|WP_001302918.1|/7.7e-310/hypothetical protein [Escherichia coli]
ECs_4694	930	386.685	244.621	-0.660613	Down	0.191992	0.0227245	known_mRNA	rbsK	K00852|1|7.8e-153|545.0|cfd:CFNIH1_06805|ribokinase [EC:2.7.1.15]	-	-	-	gi|693119153|ref|WP_032268622.1|/5.6e-167/ribokinase [Escherichia coli]
ECs_5070	684	8.16999	18.155	1.15196	Up	0.19292	0.022874	known_mRNA	ECs_5070	K09988|1|2.5e-116|423.3|cif:AL515_03155|D-lyxose ketol-isomerase [EC:5.3.1.15]	-	GO:0016787//hydrolase activity;GO:0047828;GO:0046872//metal ion binding	-	gi|390636470|gb|EIN16054.1|/8.6e-133/D-lyxose isomerase [Escherichia coli FRIK1996]
ECs_2155	630	848.089	501.741	-0.757272	Down	0.193251	0.022953	known_mRNA	nleG6-2	-	-	GO:0004842//ubiquitin-protein transferase activity	GO:0072519;GO:0016567//protein ubiquitination	gi|485728529|ref|WP_001356599.1|/3.3e-115/T3SS effector protein NleG8 [Escherichia coli]
ECs_4104	429	4597.32	6288.88	0.45201	Up	0.193748	0.0230519	known_mRNA	rplM	K02871|1|9.4e-77|291.2|sfe:SFxv_3582|large subunit ribosomal protein L13	GO:0022625//cytosolic large ribosomal subunit	GO:0003729//mRNA binding;GO:0003735//structural constituent of ribosome;GO:0008270//zinc ion binding	GO:0006412//translation	gi|446770303|ref|WP_000847559.1|/6.1e-76/MULTISPECIES: 50S ribosomal protein L13 [Proteobacteria]
ECs_4706	1545	235.957	383.316	0.700014	Up	0.193966	0.0231574	known_mRNA	ilvA	K01754|1|3.2e-284|982.2|cro:ROD_39761|threonine dehydratase [EC:4.3.1.19]	-	-	-	gi|476774163|gb|ENA76551.1|/5.2e-295/threonine ammonia-lyase, biosynthetic [Escherichia coli 2730350]
ECs_0665	204	258.051	180.45	-0.516056	Down	0.193966	0.0232089	known_mRNA	tatE	K03425|1|2.3e-28|129.4|sbo:SBO_0491|sec-independent protein translocase protein TatE	GO:0005887//integral component of plasma membrane;GO:0033281//TAT protein transport complex	GO:0008320//protein transmembrane transporter activity	GO:0043953//protein transport by the Tat complex;GO:0065002//intracellular protein transmembrane transport;GO:0009306//protein secretion	gi|446426076|ref|WP_000503931.1|/1.5e-27/MULTISPECIES: preprotein translocase subunit TatE [Proteobacteria]
ECs_3001	786	140.434	91.9578	-0.610853	Down	0.193966	0.0232433	known_mRNA	ECs_3001	K07455|1|3.4e-24|117.5|ebf:D782_2521|recombination protein RecT	-	GO:0003677//DNA binding	GO:0006259//DNA metabolic process	gi|446022992|ref|WP_000100847.1|/2.9e-148/MULTISPECIES: phage recombination protein Bet [Proteobacteria]
ECs_4331	1362	49.0156	81.199	0.728221	Up	0.193966	0.0232808	known_mRNA	ECs_4331	K01897|1|9.2e-09|67.0|cmi:CMM_1414|long-chain acyl-CoA synthetase [EC:6.2.1.3];K03367|2|1.0e-07|63.5|ols:Olsu_1215|D-alanine--poly(phosphoribitol) ligase subunit 1 [EC:6.1.1.13];K12429|3|8.6e-07|60.5|afs:AFR_27990|fatty acid CoA ligase FadD36;K15668|4|3.3	-	-	-	gi|740645678|ref|WP_038431126.1|/7.2e-264/AMP-dependent synthetase [Escherichia coli]
ECs_1710	279	607.54	359.409	-0.757352	Down	0.193966	0.0233242	known_mRNA	ychH	-	GO:0016021//integral component of membrane	-	GO:0070301//cellular response to hydrogen peroxide;GO:0071276//cellular response to cadmium ion;GO:0044011//single-species biofilm formation on inanimate substrate	gi|446746629|ref|WP_000823885.1|/2.3e-47/MULTISPECIES: membrane protein [Proteobacteria]
ECs_2471	552	346.679	540.415	0.640469	Up	0.193966	0.023326	known_mRNA	ydjA	K04773|1|1.1e-10|72.0|efe:EFER_1299|protease IV [EC:3.4.21.-]	GO:0005829//cytosol	GO:0016491//oxidoreductase activity;GO:0010181//FMN binding	GO:0055114//oxidation-reduction process	gi|446261428|ref|WP_000339283.1|/1.3e-99/MULTISPECIES: NAD(P)H nitroreductase [Proteobacteria]
ECs_4795	981	96.5601	61.0672	-0.661029	Down	0.193966	0.0233574	known_mRNA	yihM	-	-	GO:0004519//endonuclease activity	GO:0090305//nucleic acid phosphodiester bond hydrolysis	gi|188016751|gb|EDU54873.1|/2.0e-183/AP endonuclease, family 2 [Escherichia coli O157:H7 str. EC4113]
pO157p82	999	1855.04	2588.42	0.480625	Up	0.193992	0.0234054	known_mRNA	pO157p82	K02560|1|2.0e-194|683.3|etw:ECSP_6105|lauroyl-Kdo2-lipid IVA myristoyltransferase [EC:2.3.1.243]	GO:0009276//Gram-negative-bacterium-type cell wall;GO:0005887//integral component of plasma membrane	GO:0019107//myristoyltransferase activity	GO:0009103//lipopolysaccharide biosynthetic process;GO:0036104//Kdo2-lipid A biosynthetic process	gi|485658255|ref|WP_001302181.1|/1.3e-193/lipid A biosynthesis acyltransferase [Escherichia coli]
pO157p74	465	37.1584	63.6921	0.777424	Up	0.193992	0.0234404	known_mRNA	pO157p74	-	-	-	-	gi|446860350|ref|WP_000937606.1|/8.0e-90/transposase [Escherichia coli]
ECs_0148	927	47.3628	26.396	-0.843435	Down	0.19428	0.0235152	known_mRNA	gluQ	K01894|1|9.2e-170|601.3|ema:C1192_12220|glutamyl-Q tRNA(Asp) synthetase [EC:6.1.1.-]	GO:0005737//cytoplasm	GO:0008270//zinc ion binding;GO:0005524//ATP binding;GO:0004818//glutamate-tRNA ligase activity	GO:0006412//translation;GO:0043039//tRNA aminoacylation;GO:0006400//tRNA modification	gi|157081083|gb|ABV20791.1|/1.4e-178/glutamyl-Q tRNA(Asp) synthetase [Escherichia coli O139:H28 str. E24377A]
ECs_5097	1338	18.1098	8.84032	-1.0346	Down	0.195374	0.023719	known_mRNA	adiC	K03759|1|1.6e-255|886.7|eld:i02_4705|arginine:agmatine antiporter	GO:0005887//integral component of plasma membrane	GO:0015179//L-amino acid transmembrane transporter activity;GO:0015181//arginine transmembrane transporter activity;GO:0015297//antiporter activity	GO:1902475//L-alpha-amino acid transmembrane transport;GO:0015807//L-amino acid transport;GO:1903826//arginine transmembrane transport;GO:0051454//intracellular pH elevation	gi|446015299|ref|WP_000093154.1|/1.0e-254/MULTISPECIES: arginine:agmatine antiporter [Proteobacteria]
ECs_3379	1155	392.812	273.904	-0.520166	Down	0.195374	0.0237742	known_mRNA	rlmN	K06941|1|1.3e-197|694.1|kmi:VW41_17135|23S rRNA (adenine2503-C2)-methyltransferase [EC:2.1.1.192]	GO:0005829//cytosol	GO:0046872//metal ion binding;GO:0019843//rRNA binding;GO:0070040//rRNA (adenine-C2-)-methyltransferase activity;GO:0002935//tRNA (adenine-C2-)-methyltransferase activity;GO:0051539//4 iron, 4 sulfur cluster binding;GO:0005515//protein binding;GO:0000049/	GO:0046677//response to antibiotic;GO:0070475//rRNA base methylation;GO:0030488//tRNA methylation	gi|445925459|ref|WP_000003314.1|/1.6e-219/23S rRNA (adenine(2503)-C(2))-methyltransferase RlmN [Escherichia coli]
ECs_0337	858	207.657	119.393	-0.79849	Down	0.195374	0.0237998	known_mRNA	ykgA	K05804|1|3.0e-34|151.0|eho:A9798_13755|AraC family transcriptional regulator, mar-sox-rob regulon activator	-	GO:0043565//sequence-specific DNA binding;GO:0003700//transcription factor activity, sequence-specific DNA binding	GO:0006355//regulation of transcription, DNA-templated	gi|499206969|ref|WP_010904509.1|/2.8e-165/transcriptional regulator [Escherichia coli]
ECs_5146	1848	463.007	658.304	0.50772	Up	0.195374	0.0238453	known_mRNA	mutL	K03572|1|0.0e+00|1221.5|ece:Z5777|DNA mismatch repair protein MutL	-	GO:0005524//ATP binding;GO:0030983//mismatched DNA binding	GO:0006298//mismatch repair	gi|447045221|ref|WP_001122477.1|/0.0e+00/DNA mismatch repair protein MutL [Escherichia coli]
ECs_0048	1332	9.84273	19.6578	0.997968	Up	0.195374	0.0238487	known_mRNA	yaaU	K08368|1|3.1e-235|819.3|cfar:CI104_04680|MFS transporter, putative metabolite transport protein	GO:0005887//integral component of plasma membrane	GO:0005351//sugar:proton symporter activity	GO:0006979//response to oxidative stress;GO:0055085//transmembrane transport;GO:0015992//proton transport	gi|447105921|ref|WP_001183177.1|/2.3e-254/transporter [Escherichia coli]
ECs_2502	255	27.7555	49.0294	0.820875	Up	0.197303	0.0241247	known_mRNA	yoaF	K09712|1|1.1e-43|180.6|elr:ECO55CA74_10775|uncharacterized protein	-	-	-	gi|254592815|gb|ACT72176.1|/6.9e-43/conserved outer membrane protein [Escherichia coli O157:H7 str. TW14359]
ECs_0746	405	181.328	111.312	-0.703986	Down	0.19851	0.0243219	known_mRNA	sdhC	K00241|1|2.0e-68|263.5|ebd:ECBD_2939|succinate dehydrogenase / fumarate reductase, cytochrome b subunit	GO:0045281//succinate dehydrogenase complex;GO:0016021//integral component of membrane	GO:0009055//electron carrier activity;GO:0008177//succinate dehydrogenase (ubiquinone) activity	GO:0006099//tricarboxylic acid cycle	gi|446185492|ref|WP_000263347.1|/1.3e-67/MULTISPECIES: succinate dehydrogenase cytochrome b556 large membrane subunit [Proteobacteria]
ECs_3365	2244	95.6629	49.3266	-0.955593	Down	0.19851	0.0243677	known_mRNA	yfgF	K03320|1|6.5e-52|211.1|mpq:ABA45_06390|ammonium transporter, Amt family;K13924|5|1.9e-43|183.0|gni:GNIT_0517|two-component system, chemotaxis family, CheB/CheR fusion protein [EC:2.1.1.80 3.1.1.61]	GO:0016021//integral component of membrane	-	-	gi|763331841|ref|WP_044190211.1|/0.0e+00/c-di-GMP phosphodiesterase [Escherichia coli]
ECs_4835	984	21.2774	37.1649	0.804621	Up	0.19851	0.0245104	known_mRNA	kdgT	K02526|1|2.0e-159|567.0|raq:Rahaq2_2088|2-keto-3-deoxygluconate permease	GO:0005886//plasma membrane;GO:0016021//integral component of membrane	GO:0005351//sugar:proton symporter activity;GO:0015649//2-keto-3-deoxygluconate:proton symporter activity	GO:0046411;GO:0055085//transmembrane transport;GO:0008643//carbohydrate transport;GO:0015992//proton transport	gi|12518808|gb|AAG59103.1|AE005622_5/5.3e-176/2-keto-3-deoxy-D-gluconate transport system [Escherichia coli O157:H7 str. EDL933]
ECs_0551	459	49.7225	79.499	0.677038	Up	0.19851	0.0245313	known_mRNA	ybbJ	K07340|1|1.9e-83|313.5|eok:G2583_0608|inner membrane protein	GO:0016021//integral component of membrane	-	-	gi|446893055|ref|WP_000970311.1|/1.2e-82/membrane protein [Escherichia coli]
ECs_0287	744	35.835	58.9352	0.717763	Up	0.19851	0.0245498	known_mRNA	ECs_0287	K21906|1|2.5e-32|144.4|ema:C1192_15540|AraC family transcriptional regulator, glutamate-dependent acid resistance regulator	-	GO:0043565//sequence-specific DNA binding;GO:0003700//transcription factor activity, sequence-specific DNA binding	GO:0006355//regulation of transcription, DNA-templated	gi|446168204|ref|WP_000246059.1|/1.5e-135/transcriptional regulator [Escherichia coli]
ECs_3857	990	1011.54	667.368	-0.599998	Down	0.19851	0.0245517	known_mRNA	nleB1	-	-	GO:0051213//dioxygenase activity;GO:0016853//isomerase activity	GO:0055114//oxidation-reduction process	gi|446875766|ref|WP_000953022.1|/7.7e-191/non-LEE encoded effector protein NleB [Escherichia coli]
ECs_1723	720	376.918	232.788	-0.695232	Down	0.19851	0.0245769	known_mRNA	chaC	K07232|1|1.2e-137|494.2|elx:CDCO157_1651|glutathione-specific gamma-glutamylcyclotransferase [EC:4.3.2.7]	-	-	-	gi|499220262|ref|WP_010917802.1|/7.9e-137/cation transport regulator [Escherichia coli]
ECs_4532	2319	78.6348	121.125	0.623262	Up	0.19851	0.0245992	known_mRNA	yicI	K01811|1|0.0e+00|1564.7|sbo:SBO_3721|alpha-D-xyloside xylohydrolase [EC:3.2.1.177]	-	-	-	gi|928838132|ref|WP_053892705.1|/0.0e+00/alpha-xylosidase [Escherichia coli]
ECs_5230	1773	78.1405	47.6133	-0.714705	Down	0.198893	0.0247242	known_mRNA	yjgL	-	-	-	-	gi|445958651|ref|WP_000036506.1|/0.0e+00/hypothetical protein [Escherichia coli]
pO157p56	360	9.19964	19.684	1.09737	Up	0.198893	0.0247286	known_mRNA	pO157p56	K07497|1|9.7e-67|257.7|etw:ECSP_6067|putative transposase	-	GO:0003676//nucleic acid binding	-	gi|446266102|ref|WP_000343957.1|/6.2e-66/integrase [Escherichia coli]
ECs_4168	504	6110.54	8808.34	0.527571	Up	0.200445	0.0249959	known_mRNA	rpsE	K02988|1|4.0e-87|325.9|sena:AU38_16590|small subunit ribosomal protein S5	-	-	-	gi|606469161|gb|EYV26162.1|/3.1e-95/hypothetical protein BX47_23055 [Escherichia coli O145:NM str. 2010C-3516]
ECs_0526	1875	2724.29	1955.55	-0.478307	Down	0.200445	0.0250366	known_mRNA	htpG	K04079|1|0.0e+00|1233.4|sbo:SBO_0373|molecular chaperone HtpG	GO:0005886//plasma membrane;GO:0005829//cytosol	GO:0042802//identical protein binding;GO:0016301//kinase activity;GO:0005524//ATP binding;GO:0051082//unfolded protein binding;GO:0042623//ATPase activity, coupled	GO:0006457//protein folding;GO:0006974//cellular response to DNA damage stimulus;GO:0016310//phosphorylation;GO:0009408//response to heat	gi|446600855|ref|WP_000678201.1|/0.0e+00/MULTISPECIES: molecular chaperone HtpG [Proteobacteria]
ECs_1498	822	100.864	151.482	0.58674	Up	0.200445	0.025108	known_mRNA	cobB	K12410|1|7.9e-157|558.1|ecj:JW1106|NAD-dependent deacetylase [EC:3.5.1.-]	GO:0005737//cytoplasm	GO:0036054//protein-malonyllysine demalonylase activity;GO:0016757//transferase activity, transferring glycosyl groups;GO:0005515//protein binding;GO:0070403//NAD+ binding;GO:0034979//NAD-dependent protein deacetylase activity;GO:0008270//zinc ion binding	GO:0006935//chemotaxis;GO:0034983//peptidyl-lysine deacetylation;GO:0036047//peptidyl-lysine demalonylation;GO:0036049//peptidyl-lysine desuccinylation	gi|446875480|ref|WP_000952736.1|/5.1e-156/MULTISPECIES: NAD-dependent deacylase [Enterobacteriaceae]
ECs_2871	1854	637.659	456.285	-0.482848	Down	0.200445	0.0251399	known_mRNA	asmA	K07289|1|0.0e+00|1207.6|sbo:SBO_0891|AsmA protein	-	-	-	gi|447175032|ref|WP_001252288.1|/0.0e+00/outer membrane assembly protein AsmA [Escherichia coli]
ECs_4246	1353	121.374	184.146	0.60139	Up	0.200445	0.0251685	known_mRNA	envZ	K07638|1|1.0e-222|777.7|smw:SMWW4_v1c45740|two-component system, OmpR family, osmolarity sensor histidine kinase EnvZ [EC:2.7.13.3]	GO:0005622//intracellular;GO:0005887//integral component of plasma membrane;GO:0009898//cytoplasmic side of plasma membrane	GO:0005524//ATP binding;GO:0005515//protein binding;GO:0004721//phosphoprotein phosphatase activity;GO:0000155//phosphorelay sensor kinase activity	GO:0000160//phosphorelay signal transduction system;GO:0046777//protein autophosphorylation;GO:0071229//cellular response to acid chemical;GO:0006470//protein dephosphorylation;GO:0018106//peptidyl-histidine phosphorylation;GO:0023014//signal transduction	gi|447176441|ref|WP_001253697.1|/1.6e-255/two-component sensor histidine kinase [Escherichia coli]
ECs_0707	1149	207.595	304.467	0.552514	Up	0.200445	0.0251691	known_mRNA	nagA	K01443|1|5.8e-206|721.8|cwe:CO701_15440|N-acetylglucosamine-6-phosphate deacetylase [EC:3.5.1.25]	-	GO:0008448//N-acetylglucosamine-6-phosphate deacetylase activity;GO:0008270//zinc ion binding	GO:0019262//N-acetylneuraminate catabolic process;GO:0005975//carbohydrate metabolic process;GO:0006046//N-acetylglucosamine catabolic process;GO:0051289//protein homotetramerization	gi|291471969|gb|EFF14452.1|/7.2e-217/N-acetylglucosamine-6-phosphate deacetylase [Escherichia coli B354]
ECs_3951	507	95.2421	146.845	0.624625	Up	0.201208	0.0253285	known_mRNA	mug	K03649|1|5.5e-92|342.0|ecs:ECs3951|double-stranded uracil-DNA glycosylase [EC:3.2.2.28]	-	-	-	gi|446151071|ref|WP_000228926.1|/3.5e-91/mismatch-specific DNA-glycosylase [Escherichia coli]
ECs_1489	696	65.8481	102.809	0.642753	Up	0.201208	0.0253477	known_mRNA	ycfQ	K22041|1|1.1e-130|471.1|ece:Z1750|TetR/AcrR family transcriptional regulator, copper-responsive repressor	-	GO:0003677//DNA binding	GO:0006355//regulation of transcription, DNA-templated	gi|326339334|gb|EGD63148.1|/6.9e-130/Transcriptional regulator, TetR family [Escherichia coli O157:H7 str. 1125]
ECs_3224	2145	239.132	152.927	-0.644963	Down	0.202746	0.0255832	known_mRNA	fadJ	K01782|1|0.0e+00|1313.1|ema:C1192_00075|3-hydroxyacyl-CoA dehydrogenase / enoyl-CoA hydratase / 3-hydroxybutyryl-CoA epimerase [EC:1.1.1.35 4.2.1.17 5.1.2.3]	GO:0005737//cytoplasm	GO:0003857//3-hydroxyacyl-CoA dehydrogenase activity;GO:0051287//NAD binding;GO:0004300//enoyl-CoA hydratase activity;GO:0008692//3-hydroxybutyryl-CoA epimerase activity	GO:0006635//fatty acid beta-oxidation	gi|949737371|ref|WP_057075477.1|/0.0e+00/multifunctional fatty acid oxidation complex subunit alpha [Escherichia coli]
ECs_1096	534	10.185	4.45667	-1.1924	Down	0.203846	0.025764	known_mRNA	ECs_1096	K01185|1|2.3e-101|373.2|etw:ECSP_1111|lysozyme [EC:3.2.1.17]	-	GO:0003796//lysozyme activity	GO:0042742//defense response to bacterium;GO:0009253//peptidoglycan catabolic process;GO:0019835//cytolysis;GO:0016998//cell wall macromolecule catabolic process	gi|446925862|ref|WP_001003118.1|/1.5e-100/MULTISPECIES: lysozyme [Escherichia]
ECs_1348	774	37.2456	61.3268	0.719447	Up	0.203972	0.025837	known_mRNA	ECs_1348	-	-	GO:0016787//hydrolase activity	-	gi|446962801|ref|WP_001040057.1|/3.8e-145/hypothetical protein [Escherichia coli]
ECs_4088	654	256.727	379.616	0.564308	Up	0.203972	0.0259003	known_mRNA	elbB	-	-	-	-	gi|12517827|gb|AAG58343.1|AE005548_14/1.2e-115/sigma cross-reacting protein 27A (SCRP-27A) [Escherichia coli O157:H7 str. EDL933]
ECs_2827	612	426.812	613.895	0.524392	Up	0.203972	0.0259058	known_mRNA	hisI	K11755|1|1.5e-112|410.6|eln:NRG857_10330|phosphoribosyl-ATP pyrophosphohydrolase / phosphoribosyl-AMP cyclohydrolase [EC:3.6.1.31 3.5.4.19]	GO:0005737//cytoplasm	GO:0005524//ATP binding;GO:0004636//phosphoribosyl-ATP diphosphatase activity;GO:0004635//phosphoribosyl-AMP cyclohydrolase activity	GO:0000105//histidine biosynthetic process	gi|446877616|ref|WP_000954872.1|/9.8e-112/MULTISPECIES: bifunctional phosphoribosyl-AMP cyclohydrolase/phosphoribosyl-ATP pyrophosphatase [Enterobacteriaceae]
ECs_1773	213	261.369	183.889	-0.507257	Down	0.204976	0.0260755	known_mRNA	ECs_1773	K18919|1|2.5e-30|136.0|ecs:ECs1773|protein HokC/D	GO:0016021//integral component of membrane	-	-	gi|15831027|ref|NP_309800.1|/1.6e-29/prophage maintenance protein [Escherichia coli O157:H7 str. Sakai]
ECs_4422	903	148.243	232.856	0.651475	Up	0.205243	0.0261972	known_mRNA	dppC	K12370|1|3.5e-166|589.3|elx:CDCO157_4160|dipeptide transport system permease protein	GO:0016021//integral component of membrane;GO:0005886//plasma membrane	-	GO:0006810//transport	gi|446006809|ref|WP_000084664.1|/3.0e-165/peptide ABC transporter permease [Escherichia coli]
ECs_2154	642	170.003	90.3896	-0.911333	Down	0.205243	0.0262221	known_mRNA	nleG5-2	-	-	GO:0004842//ubiquitin-protein transferase activity	GO:0072519;GO:0016567//protein ubiquitination	gi|447066552|ref|WP_001143808.1|/1.2e-115/T3SS effector NleG [Escherichia coli]
ECs_1293	657	3.90749	1.55797	-1.32657	Down	0.205243	0.0262362	known_mRNA	ECs_1293	-	-	-	-	gi|921926078|emb|CTS25035.1|/2.3e-119/Uncharacterised protein [Escherichia coli]
ECs_0468	471	148.248	223.523	0.592417	Up	0.205663	0.0263323	known_mRNA	ribE	K00794|1|2.2e-79|300.1|kva:Kvar_4014|6,7-dimethyl-8-ribityllumazine synthase [EC:2.5.1.78]	-	-	-	gi|446943905|ref|WP_001021161.1|/1.4e-78/MULTISPECIES: 6,7-dimethyl-8-ribityllumazine synthase [Proteobacteria]
ECs_4569	2028	12162.6	7337.64	-0.729062	Down	0.206014	0.0264197	known_mRNA	escV	K03230|1|0.0e+00|1292.3|elr:ECO55CA74_21230|type III secretion protein V	GO:0016021//integral component of membrane	-	GO:0009306//protein secretion	gi|446960558|ref|WP_001037814.1|/0.0e+00/EscV/YscV/HrcV family type III secretion system export apparatus protein [Escherichia coli]
ECs_4734	741	141.682	208.149	0.554963	Up	0.206179	0.0264832	known_mRNA	hemD	K01719|1|7.2e-117|425.2|efe:EFER_3701|uroporphyrinogen-III synthase [EC:4.2.1.75]	-	GO:0004852//uroporphyrinogen-III synthase activity	GO:0033014//tetrapyrrole biosynthetic process	gi|445948214|ref|WP_000026069.1|/3.7e-137/MULTISPECIES: uroporphyrinogen-III synthase [Enterobacteriaceae]
ECs_1917	693	234.351	146.514	-0.677633	Down	0.206986	0.0266296	known_mRNA	-	K12942|1|3.2e-127|459.5|ecoa:APECO78_10560|aminobenzoyl-glutamate transport protein	GO:0016021//integral component of membrane	GO:0015558//p-aminobenzoyl-glutamate uptake transmembrane transporter activity	GO:1902604	gi|919625998|ref|WP_052894770.1|/2.1e-126/transporter [Escherichia coli]
ECs_2845	783	213.788	130.941	-0.707262	Down	0.207202	0.02675	known_mRNA	ECs_2845	K16698|1|1.6e-42|178.3|bco:Bcell_3649|teichuronic acid biosynthesis glycosyltransferase TuaG [EC:2.4.-.-]	-	GO:0016757//transferase activity, transferring glycosyl groups	-	gi|446954388|ref|WP_001031644.1|/9.8e-149/glycosyl transferase [Escherichia coli]
ECs_4177	192	1712.18	2548.09	0.573582	Up	0.207202	0.0268022	known_mRNA	rpmC	K02904|1|9.8e-26|120.6|sbo:SBO_3306|large subunit ribosomal protein L29	GO:0022625//cytosolic large ribosomal subunit	GO:0003735//structural constituent of ribosome;GO:0019843//rRNA binding	GO:0006412//translation	gi|446567395|ref|WP_000644741.1|/6.3e-25/MULTISPECIES: 50S ribosomal protein L29 [Proteobacteria]
ECs_1654	501	17.7272	8.42692	-1.07289	Down	0.207202	0.0268224	known_mRNA	ECs_1654	K07217|1|3.5e-22|110.2|brc:BCCGELA001_05855|Mn-containing catalase	-	-	-	gi|12514852|gb|AAG56012.1|AE005333_9/9.2e-84/unknown protein encoded by prophage CP-933X [Escherichia coli O157:H7 str. EDL933]
ECs_0424	2943	528.708	368.932	-0.519114	Down	0.207202	0.0268279	known_mRNA	yaiT	K12682|1|8.8e-25|121.3|bpa:BPP1618|tracheal colonization factor	GO:0019867//outer membrane	-	GO:0007155//cell adhesion	gi|446478546|ref|WP_000556400.1|/0.0e+00/outer membrane autotransporter barrel domain-containing protein [Escherichia coli]
ECs_4921	672	91.4788	134.98	0.561233	Up	0.211111	0.027462	known_mRNA	nfi	K05982|1|6.5e-125|451.8|elp:P12B_c4110|deoxyribonuclease V [EC:3.1.21.7]	-	-	-	gi|409792|gb|AAC43096.1|/4.2e-124/ORF_o225 [Escherichia coli str. K-12 substr. MG1655]
ECs_3648	1341	11.2294	21.7716	0.955169	Up	0.211111	0.0274671	known_mRNA	-	K13918|1|2.0e-258|896.3|senc:SEET0819_21670|glucarate dehydratase-related protein	-	GO:0008872//glucarate dehydratase activity	GO:0009063//cellular amino acid catabolic process	gi|486204510|ref|WP_001551566.1|/1.2e-263/glucarate dehydratase-related protein [Escherichia coli]
ECs_2825	738	156.107	223.107	0.515201	Up	0.211111	0.0274825	known_mRNA	hisA	K01814|1|5.9e-127|458.8|lax:APT61_07835|phosphoribosylformimino-5-aminoimidazole carboxamide ribotide isomerase [EC:5.3.1.16]	GO:0005737//cytoplasm	GO:0003949//1-(5-phosphoribosyl)-5-[(5-phosphoribosylamino)methylideneamino]imidazole-4-carboxamide isomerase activity	GO:0000105//histidine biosynthetic process	gi|91206949|sp|Q32EF3.1|HIS4_SHIDS/2.4e-133/RecName: Full=1-(5-phosphoribosyl)-5-[(5-phosphoribosylamino)methylideneamino] imidazole-4-carboxamide isomerase; AltName: Full=Phosphoribosylformimino-5-aminoimidazole carboxamide ribotide isomerase
ECs_4339	465	12.9508	25.5891	0.982491	Up	0.211111	0.0275079	known_mRNA	ECs_4339	-	-	-	-	gi|445942391|ref|WP_000020246.1|/4.3e-83/3-hydroxy-fatty acyl-ACP dehydratase [Escherichia coli]
ECs_0709	1947	862.489	1255.75	0.541976	Up	0.21183	0.0276451	known_mRNA	nagE	K02802|1|0.0e+00|1263.8|ecs:ECs0709|PTS system, N-acetylglucosamine-specific IIA component [EC:2.7.1.193];K02803|1|0.0e+00|1263.8|ecs:ECs0709|PTS system, N-acetylglucosamine-specific IIB component [EC:2.7.1.193];K02804|1|0.0e+00|1263.8|ecs:ECs0709|PTS sys	GO:0019866//organelle inner membrane;GO:0005886//plasma membrane;GO:0016021//integral component of membrane	GO:0016301//kinase activity;GO:0103111;GO:0015572//N-acetylglucosamine transmembrane transporter activity;GO:0008982//protein-N(PI)-phosphohistidine-sugar phosphotransferase activity	GO:0034219//carbohydrate transmembrane transport;GO:0016310//phosphorylation;GO:0009401//phosphoenolpyruvate-dependent sugar phosphotransferase system;GO:1901264//carbohydrate derivative transport	gi|446945848|ref|WP_001023104.1|/0.0e+00/MULTISPECIES: PTS N-acetylglucosamine transporter subunit IIABC [Enterobacteriaceae]
ECs_2304	822	172.718	248.785	0.526485	Up	0.213779	0.0279435	known_mRNA	ydgD	K04775|1|2.2e-130|470.3|cfar:CI104_12650|protease YdgD [EC:3.4.21.-]	-	GO:0004252//serine-type endopeptidase activity	GO:0006508//proteolysis	gi|447183579|ref|WP_001260835.1|/7.9e-157/serine protease [Escherichia coli]
ECs_0573	1362	47.9042	28.0827	-0.770471	Down	0.215943	0.0282708	known_mRNA	-	K01466|1|3.2e-264|915.6|eok:G2583_0632|allantoinase [EC:3.5.2.5]	-	GO:0004038//allantoinase activity;GO:0050897//cobalt ion binding;GO:0008270//zinc ion binding	GO:0006144//purine nucleobase metabolic process;GO:0000256//allantoin catabolic process	gi|445929033|ref|WP_000006888.1|/2.1e-263/cyclic amidohydrolase [Escherichia coli]
ECs_0491	624	560.701	780.241	0.476688	Up	0.217555	0.0285694	known_mRNA	clpP	K01358|1|6.9e-113|411.8|ecos:EC958_0576|ATP-dependent Clp protease, protease subunit [EC:3.4.21.92]	-	-	-	gi|446044398|ref|WP_000122253.1|/4.5e-112/MULTISPECIES: ATP-dependent Clp protease proteolytic subunit [Proteobacteria]
ECs_4817	930	169.548	240.469	0.504162	Up	0.217555	0.0285715	known_mRNA	fdhE	K02380|1|2.9e-163|579.7|cro:ROD_38671|FdhE protein	GO:0005737//cytoplasm	-	-	gi|445949853|ref|WP_000027708.1|/3.8e-176/MULTISPECIES: formate dehydrogenase accessory protein FdhE [Enterobacteriaceae]
ECs_4082	288	1694	1138.54	-0.573245	Down	0.217855	0.0286558	known_mRNA	hpf	K05808|1|2.0e-46|189.9|ecq:ECED1_3861|putative sigma-54 modulation protein	GO:0005829//cytosol;GO:0005840//ribosome	GO:0043024//ribosomal small subunit binding;GO:0043022//ribosome binding	GO:0017148//negative regulation of translation	gi|447099343|ref|WP_001176599.1|/1.3e-45/MULTISPECIES: ribosome hibernation promoting factor [Bacteria]
ECs_3432	906	428.497	298.397	-0.522051	Down	0.218573	0.0287952	known_mRNA	era	K03595|1|1.1e-162|577.8|ses:SARI_00298|GTPase	GO:0005829//cytosol;GO:0005886//plasma membrane	GO:0043024//ribosomal small subunit binding;GO:0070181//small ribosomal subunit rRNA binding;GO:0003924//GTPase activity;GO:0005525//GTP binding	GO:0006468//protein phosphorylation;GO:0000028//ribosomal small subunit assembly	gi|445942889|ref|WP_000020744.1|/2.7e-166/GTPase Era [Escherichia coli]
ECs_0629	1005	145.131	206.137	0.506246	Up	0.219357	0.0289631	known_mRNA	fepD	K02015|1|3.3e-165|586.3|cfar:CI104_07315|iron complex transport system permease protein	GO:0005887//integral component of plasma membrane;GO:0043190//ATP-binding cassette (ABC) transporter complex	GO:0015620//ferric-enterobactin transmembrane transporter activity	GO:0055072//iron ion homeostasis;GO:0015685//ferric-enterobactin transport	gi|445939092|ref|WP_000016947.1|/5.4e-176/MULTISPECIES: ferric anguibactin ABC transporter permease [Proteobacteria]
ECs_2371	642	1115.57	805.377	-0.470047	Down	0.219357	0.0289887	known_mRNA	ribC	K00793|1|2.8e-117|426.4|ece:Z2688|riboflavin synthase [EC:2.5.1.9]	-	-	-	gi|446416094|ref|WP_000493949.1|/1.8e-116/riboflavin synthase subunit alpha [Escherichia coli]
ECs_0896	921	638.05	449.756	-0.504529	Down	0.22048	0.0291824	known_mRNA	ldtB	K19235|1|4.7e-166|589.0|cbra:A6J81_08885|L,D-transpeptidase YbiS	-	-	-	gi|984670301|ref|WP_060773728.1|/3.6e-174/L,D-transpeptidase [Escherichia coli]
ECs_3482	483	268.313	391.348	0.544538	Up	0.220996	0.0292964	known_mRNA	smpB	K03664|1|3.9e-87|325.9|ecx:EcHS_A2778|SsrA-binding protein	GO:0005829//cytosol	GO:0003677//DNA binding;GO:0003723//RNA binding	GO:0070930//trans-translation-dependent protein tagging;GO:0070929	gi|431609430|gb|ELI78752.1|/2.5e-86/SsrA-binding protein [Escherichia coli KTE138]
ECs_5173	855	6.73301	13.9989	1.05599	Up	0.221126	0.0293825	known_mRNA	ulaE	K03079|1|1.9e-153|547.0|sbg:SBG_3830|L-ribulose-5-phosphate 3-epimerase [EC:5.1.3.22]	-	GO:0034015//L-ribulose-5-phosphate 3-epimerase activity;GO:0016861//intramolecular oxidoreductase activity, interconverting aldoses and ketoses	GO:0005975//carbohydrate metabolic process;GO:0019854//L-ascorbic acid catabolic process	gi|446872255|ref|WP_000949511.1|/1.6e-160/MULTISPECIES: L-ribulose-5-phosphate 3-epimerase UlaE [Enterobacteriaceae]
ECs_1484	825	73.2132	110.826	0.598125	Up	0.221126	0.0294045	known_mRNA	thiK	K07251|1|8.8e-148|528.1|ema:C1192_06705|thiamine kinase [EC:2.7.1.89]	-	GO:0016798//hydrolase activity, acting on glycosyl bonds;GO:0019165//thiamine kinase activity;GO:0005524//ATP binding	GO:0009229//thiamine diphosphate biosynthetic process;GO:0006772//thiamine metabolic process;GO:0016310//phosphorylation	gi|447039314|ref|WP_001116570.1|/6.2e-162/thiamine kinase [Escherichia coli]
ECs_3523	1281	270.635	484.479	0.840087	Up	0.221231	0.0294641	known_mRNA	gabT	K07250|1|1.7e-230|803.5|cif:AL515_17935|4-aminobutyrate aminotransferase / (S)-3-amino-2-methylpropionate transaminase [EC:2.6.1.19 2.6.1.22]	GO:0005829//cytosol	GO:0042802//identical protein binding;GO:0030170//pyridoxal phosphate binding;GO:0047298//(S)-3-amino-2-methylpropionate transaminase activity;GO:0003867//4-aminobutyrate transaminase activity;GO:0003992//N2-acetyl-L-ornithine:2-oxoglutarate 5-aminotransf	GO:0009450//gamma-aminobutyric acid catabolic process;GO:0042450//arginine biosynthetic process via ornithine	gi|585374851|ref|WP_024256405.1|/1.9e-242/4-aminobutyrate aminotransferase [Escherichia coli]
ECs_2654	723	75.3739	124.591	0.725059	Up	0.222585	0.0296902	known_mRNA	sdiA	K07782|1|5.2e-136|488.8|etw:ECSP_2520|LuxR family transcriptional regulator, quorum-sensing system regulator SdiA	-	GO:0003677//DNA binding	GO:0006355//regulation of transcription, DNA-templated	gi|447077032|ref|WP_001154288.1|/3.3e-135/transcriptional regulator [Escherichia coli]
ECs_4733	1200	960.699	1318.31	0.45653	Up	0.223964	0.0299202	known_mRNA	hemX	K02496|1|3.8e-216|755.7|etw:ECSP_4855|uroporphyrin-III C-methyltransferase [EC:2.1.1.107]	GO:0016021//integral component of membrane	GO:0008168//methyltransferase activity	GO:0032259//methylation	gi|446061264|ref|WP_000139119.1|/5.2e-218/uroporphyrinogen-III C-methyltransferase [Escherichia coli]
ECs_4410	3464	49.0292	80.0875	0.707936	Up	0.224035	0.0300346	known_mRNA	-	K20543|1|0.0e+00|1744.9|cfar:CI104_01065|cellulose synthase operon protein C	GO:0019867//outer membrane	-	GO:0030244//cellulose biosynthetic process	gi|655915477|ref|WP_028985503.1|/0.0e+00/cellulose biosynthesis protein BcsC [Escherichia coli]
pO157p24	978	216.25	313.19	0.534337	Up	0.224035	0.0301097	known_mRNA	repFIB	-	GO:0005727//extrachromosomal circular DNA	GO:0003887//DNA-directed DNA polymerase activity;GO:0003677//DNA binding	GO:0006270//DNA replication initiation;GO:0071897//DNA biosynthetic process;GO:0006276//plasmid maintenance	gi|41223296|ref|NP_052630.2|/3.9e-179/RepFIB [Escherichia coli O157:H7 str. Sakai]
ECs_3915	984	55.2528	86.6694	0.649474	Up	0.224035	0.0301228	known_mRNA	fitC	K02015|1|4.7e-140|502.7|lew:DAI21_08165|iron complex transport system permease protein	-	-	-	gi|446909185|ref|WP_000986441.1|/6.5e-174/heme ABC transporter [Escherichia coli]
ECs_4864	4185	20.0658	38.2445	0.930511	Up	0.224035	0.0301395	known_mRNA	rhsD	K11904|1|6.8e-71|275.0|bmk:DM80_4556|type VI secretion system secreted protein VgrG	-	-	-	gi|766638984|ref|WP_044809864.1|/0.0e+00/RHS element protein RhsA [Escherichia coli]
ECs_0073	570	66.5792	41.282	-0.689557	Down	0.224035	0.0301603	known_mRNA	espY2	-	-	-	-	gi|446791065|ref|WP_000868321.1|/7.0e-104/type III effector [Escherichia coli]
ECs_1689	888	320.242	216.071	-0.567658	Down	0.225019	0.030406	known_mRNA	ECs_1689	K07497|1|2.7e-171|606.3|ecs:ECs1689|putative transposase	-	GO:0003676//nucleic acid binding	GO:0015074//DNA integration	gi|485661241|ref|WP_001302896.1|/1.8e-170/transposase [Escherichia coli]
ECs_0548	1017	56.8301	24.7836	-1.19727	Down	0.225019	0.0304099	known_mRNA	ECs_0548	K21449|1|5.2e-17|94.0|hhu:AR456_09395|trimeric autotransporter adhesin	-	-	-	gi|446782560|ref|WP_000859816.1|/2.1e-183/adhesin [Escherichia coli]
ECs_4632	813	478.211	676.563	0.500577	Up	0.225019	0.0305404	known_mRNA	yidA	K21064|1|1.1e-28|132.5|bco:Bcell_4192|5-amino-6-(5-phospho-D-ribitylamino)uracil phosphatase [EC:3.1.3.104]	GO:0005829//cytosol	GO:0000287//magnesium ion binding;GO:0050308//sugar-phosphatase activity	GO:0016311//dephosphorylation;GO:0044283//small molecule biosynthetic process	gi|446908286|ref|WP_000985542.1|/3.0e-148/sugar phosphate phosphatase [Escherichia coli]
ECs_3127	1260	45.4951	26.5201	-0.778625	Down	0.225019	0.0305888	known_mRNA	glpB	K00112|1|5.9e-228|795.0|ema:C1192_00685|glycerol-3-phosphate dehydrogenase subunit B [EC:1.1.5.3]	-	GO:0052591//sn-glycerol-3-phosphate:ubiquinone-8 oxidoreductase activity	GO:0019563//glycerol catabolic process;GO:0006072//glycerol-3-phosphate metabolic process;GO:0055114//oxidation-reduction process	gi|447132618|ref|WP_001209874.1|/2.5e-242/anaerobic glycerol-3-phosphate dehydrogenase subunit B [Escherichia coli]
ECs_3904	1608	72.44	117.101	0.692892	Up	0.225019	0.0305904	known_mRNA	ygiS	K02035|1|0.0e+00|1092.4|etw:ECSP_3996|peptide/nickel transport system substrate-binding protein	GO:0043190//ATP-binding cassette (ABC) transporter complex	-	GO:0055085//transmembrane transport	gi|485658047|ref|WP_001301989.1|/0.0e+00/ABC transporter substrate-binding protein [Escherichia coli]
ECs_0844	1317	18.5666	9.0529	-1.03626	Down	0.225019	0.0305957	known_mRNA	ECs_0844	K21449|1|1.4e-35|156.0|hpaz:K756_07145|trimeric autotransporter adhesin	-	-	-	gi|651645385|gb|KDV27767.1|/8.0e-236/tail fiber protein [Escherichia coli O145:H25 str. 07-3858]
ECs_4303	1278	107.854	198.425	0.879518	Up	0.225019	0.030617	known_mRNA	livM	K01998|1|1.4e-237|827.0|ecoa:APECO78_21060|branched-chain amino acid transport system permease protein	GO:0016021//integral component of membrane;GO:0005886//plasma membrane	GO:0005215//transporter activity	GO:0006810//transport	gi|446726484|ref|WP_000803797.1|/1.8e-237/MULTISPECIES: branched-chain amino acid ABC transporter permease [Enterobacteriaceae]
ECs_5096	1644	41.434	22.0126	-0.912487	Down	0.226842	0.0309118	known_mRNA	eptA	K03760|1|1.2e-310|1070.1|ecq:ECED1_4848|lipid A ethanolaminephosphotransferase [EC:2.7.8.43]	GO:0016021//integral component of membrane	GO:0008484//sulfuric ester hydrolase activity	GO:0008152//metabolic process	gi|553371292|gb|ESA97598.1|/0.0e+00/arylsulfatase [Escherichia coli 909945-2]
ECs_0715	531	822.576	597.738	-0.460635	Down	0.227164	0.0310024	known_mRNA	fldA	K03839|1|9.8e-100|367.9|etw:ECSP_0732|flavodoxin I	-	GO:0010181//FMN binding;GO:0009055//electron carrier activity	-	gi|291471977|gb|EFF14460.1|/6.3e-99/conserved hypothetical protein [Escherichia coli B354]
ECs_3250	1142	15.4031	7.5554	-1.02764	Down	0.227938	0.031155	known_mRNA	-	K18702|1|1.2e-182|644.4|elr:ECO55CA74_14405|CoA:oxalate CoA-transferase [EC:2.8.3.19]	-	GO:0003824//catalytic activity	-	gi|545141805|ref|WP_021500866.1|/1.2e-182/CoA:oxalate CoA-transferase [Escherichia coli]
ECs_2504	249	278.054	192.964	-0.527033	Down	0.229362	0.0313968	known_mRNA	yeaQ	-	GO:0016021//integral component of membrane;GO:0005886//plasma membrane	-	-	gi|921980879|ref|WP_053272166.1|/7.7e-39/hypothetical protein [Escherichia coli]
ECs_1824	648	728.548	536.637	-0.441078	Down	0.230139	0.0315505	known_mRNA	nleG	-	-	GO:0004842//ubiquitin-protein transferase activity	GO:0072519;GO:0016567//protein ubiquitination	gi|254592185|gb|ACT71546.1|/2.3e-119/non-LEE-encoded type III secreted effector [Escherichia coli O157:H7 str. TW14359]
ECs_3485	591	3097.02	1962.94	-0.657864	Down	0.230142	0.0316794	known_mRNA	espM2	K13743|1|5.4e-107|392.1|ece:Z3918|protein IpgB2	-	-	GO:0009405//pathogenesis	gi|447054901|ref|WP_001132157.1|/3.5e-106/bfpT-regulated chaperone [Escherichia coli]
ECs_1858	1986	44.5068	26.3267	-0.757501	Down	0.230142	0.0316976	known_mRNA	gmr	K14051|1|0.0e+00|1210.7|eal:EAKF1_ch0145|c-di-GMP phosphodiesterase Gmr [EC:3.1.4.52]	-	-	-	gi|446782673|ref|WP_000859929.1|/0.0e+00/RNase II stability modulator [Escherichia coli]
ECs_3603	324	12.3473	5.58828	-1.14373	Down	0.230142	0.0317207	known_mRNA	ygbE	-	GO:0016021//integral component of membrane;GO:0005886//plasma membrane	-	-	gi|447168847|ref|WP_001246103.1|/9.9e-55/MULTISPECIES: membrane protein [Enterobacteriaceae]
ECs_4517	642	63.3463	112.174	0.824409	Up	0.230142	0.0317404	known_mRNA	pyrE	K00762|1|1.2e-115|421.0|sbo:SBO_3644|orotate phosphoribosyltransferase [EC:2.4.2.10]	-	-	-	gi|446728848|ref|WP_000806161.1|/7.6e-115/MULTISPECIES: orotate phosphoribosyltransferase [Enterobacteriaceae]
ECs_2987	939	18.8734	9.33573	-1.01552	Down	0.230262	0.0318044	known_mRNA	ECs_2987	-	-	GO:0003743//translation initiation factor activity	GO:0006260//DNA replication;GO:0006413//translational initiation	gi|446107601|ref|WP_000185456.1|/8.1e-182/MULTISPECIES: Replication protein O [Escherichia]
ECs_2362	4617	543.403	768.769	0.500527	Up	0.233364	0.032281	known_mRNA	lhr	K03724|1|0.0e+00|2976.0|ekf:KO11_14480|ATP-dependent helicase Lhr and Lhr-like helicase [EC:3.6.4.-]	-	GO:0003676//nucleic acid binding;GO:0005524//ATP binding;GO:0004386//helicase activity	-	gi|485658138|ref|WP_001302074.1|/0.0e+00/ATP-dependent helicase [Escherichia coli]
ECs_0486	948	3803.15	2473.48	-0.620652	Down	0.234622	0.0325033	known_mRNA	cyoA	K02297|1|2.4e-181|639.8|ecs:ECs0486|cytochrome o ubiquinol oxidase subunit II [EC:1.10.3.10]	-	-	-	gi|447162173|ref|WP_001239429.1|/1.5e-180/cytochrome ubiquinol oxidase subunit II [Escherichia coli]
ECs_2364	816	876.127	610.788	-0.520468	Down	0.235179	0.0326698	known_mRNA	mepH	K19303|1|5.4e-150|535.4|elx:CDCO157_2198|murein DD-endopeptidase [EC:3.4.-.-]	-	-	-	gi|446023348|ref|WP_000101203.1|/3.5e-149/lipoprotein [Escherichia coli]
ECs_0074	1659	49.7348	79.015	0.667872	Up	0.235179	0.0326771	known_mRNA	sgrR	K11925|1|0.0e+00|1133.2|ecp:ECP_0072|SgrR family transcriptional regulator	-	GO:0003677//DNA binding	GO:0045893//positive regulation of transcription, DNA-templated;GO:0045892//negative regulation of transcription, DNA-templated	gi|447061371|ref|WP_001138627.1|/0.0e+00/transcriptional regulator [Escherichia coli]
ECs_4709	282	166.426	235.299	0.49962	Up	0.23525	0.0327355	known_mRNA	ppiC	K03769|1|5.1e-47|191.8|elx:CDCO157_4445|peptidyl-prolyl cis-trans isomerase C [EC:5.2.1.8]	GO:0005737//cytoplasm	GO:0003755//peptidyl-prolyl cis-trans isomerase activity;GO:0005515//protein binding	GO:0000413//protein peptidyl-prolyl isomerization	gi|447062995|ref|WP_001140251.1|/3.3e-46/MULTISPECIES: peptidyl-prolyl cis-trans isomerase [Proteobacteria]
ECs_0858	909	126.976	84.9273	-0.580251	Down	0.235568	0.0328283	known_mRNA	ybhK	K11212|1|3.7e-06|57.8|ncv:NCAV_1164|LPPG:FO 2-phospho-L-lactate transferase [EC:2.7.8.28]	GO:0005737//cytoplasm	GO:0016740//transferase activity	GO:0008360//regulation of cell shape	gi|15830112|ref|NP_308885.1|/8.7e-165/structural protein [Escherichia coli O157:H7 str. Sakai]
ECs_1440	1047	246.432	132.334	-0.897009	Down	0.236488	0.0330051	known_mRNA	pyrC	K01465|1|1.4e-187|660.6|cwe:CO701_13540|dihydroorotase [EC:3.5.2.3]	-	-	-	gi|919770605|ref|WP_052896056.1|/1.8e-198/dihydroorotase [Escherichia coli]
ECs_1316	360	233.916	166.83	-0.487613	Down	0.236871	0.0332344	known_mRNA	ECs_1316	K00901|1|1.7e-58|230.3|eoh:ECO103_3791|diacylglycerol kinase (ATP) [EC:2.7.1.107]	GO:0005886//plasma membrane;GO:0016021//integral component of membrane	GO:0005524//ATP binding;GO:0004143//diacylglycerol kinase activity	GO:0016310//phosphorylation;GO:0008654//phospholipid biosynthetic process	gi|445946442|ref|WP_000024297.1|/1.1e-57/diacylglycerol kinase [Escherichia coli]
ECs_4180	333	1863.87	2745.79	0.558925	Up	0.236871	0.0332428	known_mRNA	rplV	K02890|1|7.4e-53|211.5|cko:CKO_04730|large subunit ribosomal protein L22	GO:0022625//cytosolic large ribosomal subunit;GO:0016021//integral component of membrane	GO:0003735//structural constituent of ribosome;GO:0005515//protein binding;GO:0019843//rRNA binding	GO:0006412//translation;GO:0046677//response to antibiotic	gi|26110333|gb|AAN82519.1|AE016767_279/7.1e-56/Hypothetical protein c4081 [Escherichia coli CFT073]
ECs_1655	183	13.8902	6.28346	-1.14444	Down	0.236871	0.0332557	known_mRNA	ECs_1655	K06884|1|2.6e-28|129.0|eck:EC55989_1686|uncharacterized protein	-	-	-	gi|187768554|gb|EDU32398.1|/1.7e-27/conserved domain protein [Escherichia coli O157:H7 str. EC4196]
ECs_3400	855	3.81021	1.58086	-1.26916	Down	0.236871	0.0332931	known_mRNA	yfhR	K06889|1|1.2e-163|580.9|eok:G2583_3064|uncharacterized protein	GO:0016021//integral component of membrane	GO:0016787//hydrolase activity	-	gi|269849743|sp|Q8XA81.4|YHFR_ECO57/7.6e-163/RecName: Full=Uncharacterized protein YfhR
ECs_3007	948	327.097	234.261	-0.481599	Down	0.236871	0.0333024	known_mRNA	ECs_3007	-	-	-	-	gi|408550746|gb|EKK28062.1|/1.1e-181/ead/Ea22-like family protein [Escherichia coli 3.4870]
ECs_3985	366	91.0323	133.36	0.550877	Up	0.237378	0.0334225	known_mRNA	yhaH	-	-	-	-	gi|802136434|emb|CQR82534.1|/2.0e-67/inner membrane protein, DUF805 family [Escherichia coli K-12]
ECs_3168	1338	153.17	237.161	0.630735	Up	0.238417	0.0336585	known_mRNA	nuoF	K00335|1|2.2e-265|919.5|ecr:ECIAI1_2358|NADH-quinone oxidoreductase subunit F [EC:1.6.5.3]	-	GO:0051287//NAD binding;GO:0046872//metal ion binding;GO:0051539//4 iron, 4 sulfur cluster binding;GO:0008137//NADH dehydrogenase (ubiquinone) activity;GO:0010181//FMN binding	GO:0055114//oxidation-reduction process	gi|446712158|ref|WP_000789502.1|/1.4e-264/MULTISPECIES: NADH-quinone oxidoreductase subunit F [Enterobacteriaceae]
ECs_2348	324	77.8109	50.0377	-0.636957	Down	0.238417	0.033667	known_mRNA	mliC	-	GO:0031241//periplasmic side of cell outer membrane	GO:0060241//lysozyme inhibitor activity	GO:0043086//negative regulation of catalytic activity	gi|485658160|ref|WP_001302094.1|/3.8e-54/lysozyme inhibitor [Escherichia coli]
ECs_1156	1258	4.91372	2.0421	-1.26676	Down	0.238562	0.0337365	known_mRNA	-	-	-	-	-	gi|485662443|ref|WP_001303967.1|/3.7e-174/hypothetical protein [Escherichia coli]
ECs_1342	330	21.4268	10.889	-0.976551	Down	0.238678	0.0338021	known_mRNA	ECs_1342	-	-	GO:0043565//sequence-specific DNA binding	-	gi|573967660|gb|AHG07925.1|/1.7e-57/Transposase [Escherichia coli O145:H28 str. RM13514]
pO157p26	621	11.9291	22.7236	0.929706	Up	0.238751	0.0338616	known_mRNA	pO157p26	-	-	-	-	gi|149930822|ref|YP_001294709.1|/2.7e-117/w0045 [Escherichia coli]
ECs_0072	984	5.56429	12.7074	1.1914	Up	0.240515	0.0341613	known_mRNA	thiB	K02064|1|1.6e-172|610.5|sbz:A464_99|thiamine transport system substrate-binding protein	GO:0030288//outer membrane-bounded periplasmic space	GO:0048502;GO:0005524//ATP binding;GO:0030975//thiamine binding	GO:0055085//transmembrane transport;GO:0015888//thiamine transport	gi|290760766|gb|ADD54727.1|/1.2e-188/Thiamine/thiamine pyrophosphate ABC transporter, periplasmic thiamine/thiamine pyrophospate-binding protein [Escherichia coli O55:H7 str. CB9615]
ECs_4502	1014	443.631	291.413	-0.606297	Down	0.241296	0.0343886	known_mRNA	waaR	K03279|1|7.4e-197|691.4|ece:Z5051|UDP-glucose:(galactosyl)LPS alpha-1,2-glucosyltransferase [EC:2.4.1.58]	-	-	-	gi|446268162|ref|WP_000346017.1|/4.8e-196/MULTISPECIES: UDP-glucose--(galactosyl) LPS alpha1,2-glucosyltransferase [Proteobacteria]
ECs_0434	321	20.8516	10.5904	-0.977405	Down	0.241296	0.0344385	known_mRNA	psiF	-	-	-	-	gi|12513224|gb|AAG54730.1|AE005217_8/4.6e-52/induced by phosphate starvation [Escherichia coli O157:H7 str. EDL933]
ECs_0922	1233	63.2156	38.5984	-0.711739	Down	0.241296	0.0344578	known_mRNA	mdfA	K08160|1|1.6e-214|750.4|caf:AL524_18385|MFS transporter, DHA1 family, multidrug/chloramphenicol efflux transport protein	-	-	-	gi|545263529|ref|WP_021556631.1|/6.8e-229/multidrug transporter MdfA [Escherichia coli]
ECs_4812	894	8.02069	3.51661	-1.18954	Down	0.241296	0.0344709	known_mRNA	ECs_4812	-	-	-	-	gi|921913900|emb|CTT89796.1|/3.5e-166/Uncharacterised protein [Escherichia coli]
ECs_0876	2013	13.9566	6.8456	-1.0277	Down	0.242529	0.0347361	known_mRNA	espX2	-	-	GO:0004842//ubiquitin-protein transferase activity	GO:0016567//protein ubiquitination	gi|446262769|ref|WP_000340624.1|/0.0e+00/type III effector [Escherichia coli]
ECs_3551	429	104.844	65.8393	-0.671225	Down	0.242529	0.0347469	known_mRNA	yqaA	-	GO:0016021//integral component of membrane;GO:0005886//plasma membrane	-	GO:0006928//movement of cell or subcellular component	gi|607546539|gb|EZC34421.1|/7.9e-76/hypothetical protein BY77_18580 [Escherichia coli O157:H7 str. K4405]
ECs_4906	429	3898.54	5279.16	0.437372	Up	0.242759	0.0348298	known_mRNA	rplK	K02867|1|3.1e-72|276.2|see:SNSL254_A4481|large subunit ribosomal protein L11	-	-	-	gi|291321320|gb|EFE60761.1|/1.0e-78/hypothetical protein ECCG_04537 [Escherichia coli B088]
ECs_2003	2640	203.313	298.663	0.554818	Up	0.24463	0.0351486	known_mRNA	ydbH	-	-	-	-	gi|446823727|ref|WP_000900983.1|/0.0e+00/hypothetical protein [Escherichia coli]
ECs_1803	3081	223.232	142.831	-0.644235	Down	0.246203	0.0354252	known_mRNA	ECs_1803	K03406|1|1.8e-07|63.9|abq:ABAZ39_24445|methyl-accepting chemotaxis protein;K21449|2|3.0e-07|63.2|lcu:PL11_002025|trimeric autotransporter adhesin	-	-	-	gi|446134959|ref|WP_000212814.1|/0.0e+00/hypothetical protein [Escherichia coli]
ECs_3525	663	131.86	193.094	0.550298	Up	0.246601	0.0355333	known_mRNA	csiR	K15735|1|2.4e-119|433.3|ecw:EcE24377A_2944|GntR family transcriptional regulator, carbon starvation induced regulator	GO:0005737//cytoplasm	GO:0003700//transcription factor activity, sequence-specific DNA binding;GO:0003677//DNA binding	GO:0006355//regulation of transcription, DNA-templated	gi|446078956|ref|WP_000156811.1|/1.5e-118/MULTISPECIES: transcriptional regulator [Proteobacteria]
ECs_2351	435	6897.86	4842.45	-0.510411	Down	0.246722	0.0356015	known_mRNA	slyA	K06075|1|1.7e-73|280.4|sfx:S1801|MarR family transcriptional regulator, transcriptional regulator for hemolysin	-	GO:0003700//transcription factor activity, sequence-specific DNA binding;GO:0003677//DNA binding	GO:0006355//regulation of transcription, DNA-templated;GO:0009405//pathogenesis	gi|446687223|ref|WP_000764569.1|/1.1e-72/transcriptional regulator [Shigella flexneri]
ECs_4052	1344	1536.26	921.835	-0.736847	Down	0.246792	0.0356624	known_mRNA	argG	K01940|1|1.0e-254|884.0|ebf:D782_0536|argininosuccinate synthase [EC:6.3.4.5]	GO:0005737//cytoplasm	GO:0005524//ATP binding;GO:0004055//argininosuccinate synthase activity;GO:0042803//protein homodimerization activity	GO:0006526//arginine biosynthetic process	gi|910169132|ref|WP_050010054.1|/3.4e-258/argininosuccinate synthase [Escherichia coli]
ECs_3150	858	193.608	293.086	0.598183	Up	0.247142	0.0357639	known_mRNA	menB	K01661|1|1.1e-166|590.9|elr:ECO55CA74_13875|naphthoate synthase [EC:4.1.3.36]	GO:0005829//cytosol	GO:0008935//1,4-dihydroxy-2-naphthoyl-CoA synthase activity;GO:0071890//bicarbonate binding;GO:0005515//protein binding;GO:0016787//hydrolase activity	GO:0009234//menaquinone biosynthetic process	gi|446562656|ref|WP_000640002.1|/7.4e-166/MULTISPECIES: 1,4-dihydroxy-2-naphthoyl-CoA synthase [Enterobacteriaceae]
ECs_4704	930	303.108	483.571	0.673894	Up	0.247269	0.0358331	known_mRNA	ilvE	K00826|1|5.4e-178|628.6|ecm:EcSMS35_4136|branched-chain amino acid aminotransferase [EC:2.6.1.42]	GO:0005829//cytosol	GO:0042802//identical protein binding;GO:0052654//L-leucine transaminase activity;GO:0052655//L-valine transaminase activity;GO:0052656//L-isoleucine transaminase activity	GO:0009097//isoleucine biosynthetic process;GO:0006532//aspartate biosynthetic process;GO:0009099//valine biosynthetic process;GO:0009098//leucine biosynthetic process	gi|353522|prf||1104250A/3.5e-177/aminotransferase,branched chain AA
ECs_4625	1662	58.3166	89.3293	0.615228	Up	0.247575	0.0359285	known_mRNA	yidE	K07085|1|1.3e-283|980.3|cwe:CO701_22220|putative transport protein	GO:0005886//plasma membrane;GO:0016021//integral component of membrane	GO:0015459//potassium channel regulator activity;GO:0008324//cation transmembrane transporter activity	GO:0098655//cation transmembrane transport;GO:0043266//regulation of potassium ion transport	gi|693023461|ref|WP_032200676.1|/3.1e-309/transporter [Escherichia coli]
ECs_2314	720	82.5451	52.4632	-0.653875	Down	0.248854	0.0361653	known_mRNA	rstA	K07661|1|2.2e-131|473.4|etw:ECSP_2172|two-component system, OmpR family, response regulator RstA	GO:0005622//intracellular	GO:0003677//DNA binding	GO:0006355//regulation of transcription, DNA-templated;GO:0000160//phosphorelay signal transduction system	gi|499207219|ref|WP_010904759.1|/1.4e-130/DNA-binding response regulator [Escherichia coli]
ECs_5019	1341	118.473	58.7474	-1.01196	Down	0.249506	0.0363509	known_mRNA	lamB	K02024|1|4.1e-272|941.8|ece:Z5634|maltoporin	GO:0009279//cell outer membrane;GO:0046930//pore complex	GO:0042958//maltodextrin transmembrane transporter activity;GO:0015481//maltose transporting porin activity	GO:0055085//transmembrane transport;GO:0042956//maltodextrin transport;GO:0006811//ion transport;GO:0015768//maltose transport	gi|446896417|ref|WP_000973673.1|/2.7e-271/maltoporin [Escherichia coli]
ECs_2585	567	200.024	131.428	-0.605897	Down	0.249506	0.0363627	known_mRNA	yecM	K09907|1|5.2e-107|392.1|elx:CDCO157_2420|uncharacterized protein	-	-	-	gi|320188574|gb|EFW63236.1|/3.3e-106/Protein yecM [Escherichia coli O157:H7 str. EC1212]
ECs_4287	996	126.596	184.685	0.544828	Up	0.249582	0.0364252	known_mRNA	gntR	K06145|1|1.7e-153|547.4|smac:SMDB11_3896|LacI family transcriptional regulator, gluconate utilization system Gnt-I transcriptional repressor	-	GO:0003700//transcription factor activity, sequence-specific DNA binding;GO:0003677//DNA binding	GO:0006355//regulation of transcription, DNA-templated	gi|391296623|gb|EIQ54710.1|/3.5e-183/HTH-type transcriptional regulator gntR [Shigella flexneri 1235-66]
ECs_5190	381	22.2292	39.5649	0.831761	Up	0.250672	0.0366359	known_mRNA	ytfH	-	-	GO:0003677//DNA binding	GO:0006355//regulation of transcription, DNA-templated	gi|291472188|gb|EFF14670.1|/5.2e-63/conserved hypothetical protein [Escherichia coli B354]
ECs_3657	1368	36.0535	58.274	0.69271	Up	0.250873	0.0367532	known_mRNA	tdcG_2	K01752|1|1.3e-260|903.7|eok:G2583_3450|L-serine dehydratase [EC:4.3.1.17]	-	GO:0051539//4 iron, 4 sulfur cluster binding;GO:0003941//L-serine ammonia-lyase activity	GO:0006094//gluconeogenesis	gi|446549053|ref|WP_000626399.1|/8.2e-260/L-serine ammonia-lyase [Escherichia coli]
ECs_2823	1068	245.558	357.257	0.540897	Up	0.250873	0.0367685	known_mRNA	hisB	K01089|1|1.5e-192|677.2|ses:SARI_00810|imidazoleglycerol-phosphate dehydratase / histidinol-phosphatase [EC:4.2.1.19 3.1.3.15]	GO:0005737//cytoplasm	GO:0004401//histidinol-phosphatase activity;GO:0046872//metal ion binding;GO:0004424//imidazoleglycerol-phosphate dehydratase activity	GO:0016311//dephosphorylation;GO:0000105//histidine biosynthetic process	gi|485872004|ref|WP_001468895.1|/3.5e-205/bifunctional imidazole glycerol-phosphate dehydratase/histidinol phosphatase [Escherichia coli]
ECs_1324	1704	300.05	466.569	0.636889	Up	0.250931	0.036863	known_mRNA	ureC	K01428|1|2.1e-305|1052.7|ror:RORB6_21965|urease subunit alpha [EC:3.5.1.5]	GO:0005737//cytoplasm	GO:0016151//nickel cation binding;GO:0009039//urease activity	GO:0043419//urea catabolic process	gi|695774688|ref|WP_032697544.1|/2.3e-304/urease subunit alpha [Raoultella planticola]
ECs_2866	444	3.35355	1.44441	-1.21521	Down	0.250931	0.0368803	known_mRNA	wzb	K01104|1|4.2e-80|302.4|ecr:ECIAI1_2137|protein-tyrosine phosphatase [EC:3.1.3.48]	-	GO:0004725//protein tyrosine phosphatase activity	GO:0009242//colanic acid biosynthetic process;GO:0035335//peptidyl-tyrosine dephosphorylation	gi|446405046|ref|WP_000482901.1|/2.7e-79/MULTISPECIES: protein-tyrosine-phosphatase [Proteobacteria]
ECs_3378	1014	422.215	570.17	0.433416	Up	0.251495	0.0370327	known_mRNA	rodZ	K15539|1|3.9e-190|669.1|ecs:ECs3378|cytoskeleton protein RodZ	GO:0005886//plasma membrane;GO:0016021//integral component of membrane	GO:0043565//sequence-specific DNA binding	GO:0008360//regulation of cell shape	gi|447013604|ref|WP_001090860.1|/2.5e-189/cytoskeleton protein RodZ [Escherichia coli]
ECs_0469	420	501.883	670.694	0.418304	Up	0.251495	0.0370778	known_mRNA	nusB	K03625|1|1.3e-70|270.8|sfe:SFxv_0393|N utilization substance protein B	-	-	-	gi|412961664|emb|CCK45571.1|/2.9e-75/putative uncharacterized protein [Escherichia coli chi7122]
ECs_4335	606	6.47465	14.0745	1.12021	Up	0.251495	0.0371186	known_mRNA	ECs_4335	-	GO:0042597//periplasmic space	-	GO:0015031//protein transport	gi|446593216|ref|WP_000670562.1|/2.6e-109/MULTISPECIES: membrane protein [Escherichia]
ECs_3821	708	22.1825	38.7849	0.806075	Up	0.252052	0.037276	known_mRNA	endA	K01150|1|4.4e-140|502.3|ecf:ECH74115_4248|deoxyribonuclease I [EC:3.1.21.1]	-	GO:0004530//deoxyribonuclease I activity	GO:0090305//nucleic acid phosphodiester bond hydrolysis;GO:0006259//DNA metabolic process	gi|446208639|ref|WP_000286494.1|/2.9e-139/deoxyribonuclease I [Escherichia coli]
ECs_1685	1071	444.288	670.903	0.594608	Up	0.252052	0.0373337	known_mRNA	dadX	K01775|1|6.6e-180|635.2|senj:CFSAN001992_02460|alanine racemase [EC:5.1.1.1]	-	GO:0030170//pyridoxal phosphate binding;GO:0008784//alanine racemase activity	GO:0030632//D-alanine biosynthetic process	gi|919599906|ref|WP_052893652.1|/1.9e-203/alanine racemase [Escherichia coli]
ECs_1114	2580	1.71692	4.05774	1.24086	Up	0.252052	0.0373565	known_mRNA	ECs_1114	K03546|1|8.1e-06|58.2|ppt:PPS_1611|DNA repair protein SbcC/Rad50	-	-	-	gi|485661531|ref|WP_001303170.1|/0.0e+00/tail protein [Escherichia coli]
ECs_1716	1083	251.916	161.517	-0.641259	Down	0.252968	0.0375548	known_mRNA	prfA	K02835|1|1.4e-193|680.6|pge:LG71_14955|peptide chain release factor 1	GO:0005829//cytosol	GO:0016149//translation release factor activity, codon specific;GO:0043022//ribosome binding	GO:0006415//translational termination	gi|446727413|ref|WP_000804726.1|/6.2e-202/MULTISPECIES: peptide chain release factor 1 [Proteobacteria]
ECs_3247	1164	9.86766	4.50042	-1.13265	Down	0.252968	0.0375963	known_mRNA	emrK	K07797|1|2.6e-214|749.6|ece:Z3630|multidrug resistance protein K	GO:0016021//integral component of membrane;GO:0005886//plasma membrane	GO:0015238//drug transmembrane transporter activity	GO:0006855//drug transmembrane transport;GO:0046677//response to antibiotic;GO:0006974//cellular response to DNA damage stimulus	gi|485661206|ref|WP_001302864.1|/1.7e-213/multidrug resistance protein K [Escherichia coli]
ECs_3858	675	425.858	276.882	-0.621099	Down	0.254215	0.0378339	known_mRNA	nleE	-	-	GO:0046872//metal ion binding;GO:0051539//4 iron, 4 sulfur cluster binding;GO:0016853//isomerase activity;GO:0051213//dioxygenase activity	GO:0055114//oxidation-reduction process	gi|17384673|emb|CAC81885.1|/2.0e-126/ST47 protein [Escherichia coli]
ECs_5327	789	5348.05	4049.47	-0.401281	Down	0.256269	0.0381924	known_mRNA	fhuF	K13255|1|6.0e-146|521.9|sdy:SDY_4625|ferric iron reductase protein FhuF	-	GO:0051537//2 iron, 2 sulfur cluster binding;GO:0016491//oxidoreductase activity	GO:0055114//oxidation-reduction process	gi|446253712|ref|WP_000331567.1|/3.1e-150/ferric iron reductase involved in ferric hydroximate transport [Escherichia coli]
ECs_3009	357	105.563	67.3104	-0.649204	Down	0.256496	0.0382791	known_mRNA	ECs_3009	-	-	-	-	gi|390643958|gb|EIN23266.1|/9.2e-62/valyl-tRNA synthetase domain protein [Escherichia coli FDA517]
ECs_4048	402	345.452	495.608	0.520717	Up	0.256779	0.0383742	known_mRNA	rbfA	K02834|1|4.8e-67|258.8|ena:ECNA114_3248|ribosome-binding factor A	GO:0005829//cytosol	GO:0043024//ribosomal small subunit binding	GO:0030490//maturation of SSU-rRNA;GO:0006974//cellular response to DNA damage stimulus;GO:0009409//response to cold	gi|284923191|emb|CBG36285.1|/3.1e-66/ribosome-binding factor A [Escherichia coli 042]
ECs_4333	1677	34.5732	56.8542	0.717613	Up	0.256894	0.0384765	known_mRNA	ECs_4333	K00786|1|1.6e-42|179.5|azo:azo3917|glycosyltransferase [EC:2.4.-.-];K00721|4|6.4e-12|77.8|serj:SGUI_0355|dolichol-phosphate mannosyltransferase [EC:2.4.1.83]	-	GO:0016746//transferase activity, transferring acyl groups	-	gi|446037790|ref|WP_000115645.1|/0.0e+00/acyltransferase [Escherichia coli]
ECs_4160	990	12146.8	16265.7	0.421262	Up	0.256894	0.0384971	known_mRNA	rpoA	K03040|1|5.0e-182|642.1|cko:CKO_04708|DNA-directed RNA polymerase subunit alpha [EC:2.7.7.6]	GO:0016020//membrane;GO:0005829//cytosol	GO:0003899//DNA-directed 5'-3' RNA polymerase activity;GO:0003677//DNA binding;GO:0046983//protein dimerization activity;GO:0008270//zinc ion binding	GO:0006351//transcription, DNA-templated	gi|447084838|ref|WP_001162094.1|/3.2e-181/MULTISPECIES: DNA-directed RNA polymerase subunit alpha [Proteobacteria]
ECs_2873	642	106.853	72.0027	-0.569505	Down	0.25762	0.038693	known_mRNA	udk	K00876|1|1.9e-110|403.7|seg:SG2154|uridine kinase [EC:2.7.1.48]	GO:0005737//cytoplasm	GO:0004849//uridine kinase activity;GO:0016773//phosphotransferase activity, alcohol group as acceptor;GO:0005524//ATP binding	GO:0044211//CTP salvage;GO:0044206//UMP salvage;GO:0016310//phosphorylation	gi|25321556|pir||A90988/4.5e-115/uridine/cytidine kinase [imported] - Escherichia coli (strain O157:H7, substrain RIMD 0509952)
ECs_2584	747	1075.38	717.441	-0.583912	Down	0.25762	0.0387119	known_mRNA	cutC	K06201|1|4.9e-121|439.1|efe:EFER_1200|copper homeostasis protein	-	-	-	gi|447108492|ref|WP_001185748.1|/8.2e-137/copper homeostasis protein CutC [Escherichia coli]
ECs_3282	999	89.7359	145.364	0.695917	Up	0.25815	0.0388447	known_mRNA	yfeH	K14347|1|1.2e-170|604.4|cama:F384_13385|solute carrier family 10 (sodium/bile acid cotransporter), member 7	GO:0016021//integral component of membrane	-	-	gi|15832536|ref|NP_311309.1|/4.4e-186/cytochrome oxidase [Escherichia coli O157:H7 str. Sakai]
ECs_1721	1101	488.013	349.954	-0.479754	Down	0.258998	0.0390256	known_mRNA	chaA	K07300|1|1.1e-198|697.6|etw:ECSP_1608|Ca2+:H+ antiporter	GO:0016021//integral component of membrane	GO:0008324//cation transmembrane transporter activity	GO:0098655//cation transmembrane transport	gi|485658010|ref|WP_001301956.1|/7.2e-198/sodium:proton antiporter [Escherichia coli]
ECs_1175	786	203.504	140.561	-0.533863	Down	0.259016	0.0390994	known_mRNA	ECs_1175	K07455|1|7.6e-24|116.3|ebf:D782_2521|recombination protein RecT	-	GO:0003677//DNA binding	GO:0006259//DNA metabolic process	gi|485661196|ref|WP_001302855.1|/3.7e-148/MULTISPECIES: phage recombination protein Bet [Escherichia]
ECs_2001	423	104.107	157.99	0.601763	Up	0.259016	0.0391495	known_mRNA	hslJ	K03668|1|6.2e-73|278.5|elx:CDCO157_1845|heat shock protein HslJ	GO:0009279//cell outer membrane	GO:0008760//UDP-N-acetylglucosamine 1-carboxyvinyltransferase activity	GO:0009408//response to heat	gi|485658195|ref|WP_001302126.1|/4.0e-72/heat-inducible protein [Escherichia coli]
ECs_2737	315	126.427	71.628	-0.819709	Down	0.259016	0.0391883	known_mRNA	pchC	-	-	-	-	gi|485661017|ref|WP_001302690.1|/2.6e-52/transcriptional regulator [Escherichia coli]
ECs_0795	996	185.489	309.427	0.73827	Up	0.260376	0.0395077	known_mRNA	pgl	K07404|1|2.5e-173|613.2|lni:CWR52_05640|6-phosphogluconolactonase [EC:3.1.1.31]	-	GO:0016853//isomerase activity;GO:0017057//6-phosphogluconolactonase activity	GO:0006006//glucose metabolic process;GO:0006098//pentose-phosphate shunt	gi|446738177|ref|WP_000815433.1|/3.4e-194/6-phosphogluconolactonase [Escherichia coli]
ECs_1254	591	426.684	285.336	-0.580506	Down	0.260376	0.0395103	known_mRNA	rutE	K09019|1|2.2e-108|396.7|ecl:EcolC_2587|3-hydroxypropanoate dehydrogenase [EC:1.1.1.-]	-	GO:0035527//3-hydroxypropionate dehydrogenase (NADP+) activity	GO:0006212//uracil catabolic process;GO:0019740//nitrogen utilization;GO:0055114//oxidation-reduction process	gi|446923933|ref|WP_001001189.1|/1.4e-107/MULTISPECIES: nitroreductase family protein [Enterobacteriaceae]
ECs_4639	327	30.9948	49.8518	0.68562	Up	0.260376	0.0395677	known_mRNA	rnpA	K03536|1|1.7e-54|216.9|elx:CDCO157_4375|ribonuclease P protein component [EC:3.1.26.5]	-	GO:0004526//ribonuclease P activity;GO:0000049//tRNA binding	GO:0090502//RNA phosphodiester bond hydrolysis, endonucleolytic;GO:0001682//tRNA 5'-leader removal	gi|446161878|ref|WP_000239733.1|/1.1e-53/ribonuclease P protein component [Escherichia coli]
ECs_4273	2448	7416.14	5484.15	-0.435399	Down	0.260376	0.0396085	known_mRNA	glgP	K00688|1|0.0e+00|1520.0|esc:Entcl_0312|glycogen phosphorylase [EC:2.4.1.1]	-	-	-	gi|485872611|ref|WP_001469448.1|/0.0e+00/glycogen phosphorylase [Escherichia coli]
ECs_4169	354	2167.02	3037.7	0.487272	Up	0.260437	0.0396713	known_mRNA	rplR	K02881|1|6.8e-57|224.9|koc:AB185_09465|large subunit ribosomal protein L18	GO:0022625//cytosolic large ribosomal subunit	GO:0003735//structural constituent of ribosome;GO:0019843//rRNA binding	GO:0006412//translation	gi|446281105|ref|WP_000358960.1|/4.4e-56/MULTISPECIES: 50S ribosomal protein L18 [Proteobacteria]
ECs_3458	738	4487.33	3209.57	-0.483477	Down	0.261216	0.0399164	known_mRNA	bamD	K05807|1|1.4e-136|490.7|sfv:SFV_2657|outer membrane protein assembly factor BamD	GO:1990063//Bam protein complex	GO:0005515//protein binding	GO:0043165//Gram-negative-bacterium-type cell outer membrane assembly;GO:0051205//protein insertion into membrane	gi|939732920|gb|AKK18490.2|/1.4e-136/BamABCDE complex OM biogenesis lipoprotein [Escherichia coli K-12]
ECs_4321	558	1021.32	1402.92	0.458	Up	0.261216	0.0399495	known_mRNA	dcrB	-	GO:0042597//periplasmic space	-	-	gi|291431452|gb|EFF04437.1|/1.4e-96/dcrB protein [Escherichia coli B185]
ECs_2656	669	57.0695	87.9051	0.623226	Up	0.261216	0.0399513	known_mRNA	yecS	K10009|1|1.4e-119|434.1|elr:ECO55CA74_11395|cystine transport system permease protein	GO:0005887//integral component of plasma membrane;GO:0043190//ATP-binding cassette (ABC) transporter complex	GO:0015184//L-cystine transmembrane transporter activity;GO:0033229//cysteine transmembrane transporter activity	GO:0015811//L-cystine transport;GO:1903712//cysteine transmembrane transport	gi|447080970|ref|WP_001158226.1|/9.0e-119/amino acid ABC transporter permease [Escherichia coli]
ECs_0471	516	35.0576	55.8065	0.670706	Up	0.263456	0.0403481	known_mRNA	pgpA	K01095|1|8.6e-101|371.3|edh:EcDH1_3191|phosphatidylglycerophosphatase A [EC:3.1.3.27]	-	-	-	gi|446076188|ref|WP_000154043.1|/5.6e-100/MULTISPECIES: phosphatidylglycerophosphatase A [Enterobacteriaceae]
ECs_4599	453	14.681	26.071	0.828499	Up	0.264527	0.0405666	known_mRNA	yicN	-	GO:0016021//integral component of membrane	-	-	gi|290512|gb|AAA62015.1|/1.4e-78/f159 [Escherichia coli]
ECs_3939	1239	184.245	269.089	0.546454	Up	0.26663	0.040944	known_mRNA	cca	K00974|1|4.3e-223|778.9|cko:CKO_04444|tRNA nucleotidyltransferase (CCA-adding enzyme) [EC:2.7.7.72 3.1.3.- 3.1.4.-]	-	-	-	gi|970291921|ref|WP_058668122.1|/7.3e-223/multifunctional CCA tRNA nucleotidyl transferase/2'3'-cyclic phosphodiesterase/2'nucleotidase/phosphatase [Citrobacter koseri]
ECs_2707	783	167.96	103.024	-0.705133	Down	0.26887	0.0413925	known_mRNA	yedW	K02483|1|1.1e-142|511.1|eok:G2583_2419|two-component system, OmpR family, response regulator	GO:0005622//intracellular	GO:0003677//DNA binding	GO:0006355//regulation of transcription, DNA-templated;GO:0000160//phosphorelay signal transduction system	gi|188013893|gb|EDU52015.1|/6.8e-142/heavy metal response regulator [Escherichia coli O157:H7 str. EC4113]
ECs_0774	1185	952.39	698.437	-0.447421	Down	0.26887	0.0414256	known_mRNA	tolA	K03646|1|2.0e-209|733.4|elx:CDCO157_0754|colicin import membrane protein	GO:0016021//integral component of membrane	GO:0005215//transporter activity	GO:0006810//transport	gi|445952825|ref|WP_000030680.1|/1.3e-208/cell envelope integrity protein TolA [Escherichia coli]
ECs_0577	786	72.4263	46.5832	-0.636704	Down	0.26887	0.041454	known_mRNA	ylbA	K14977|1|1.6e-151|540.4|eok:G2583_0635|(S)-ureidoglycine aminohydrolase [EC:3.5.3.26]	-	GO:0016787//hydrolase activity	-	gi|254591103|gb|ACT70464.1|/1.1e-150/conserved protein [Escherichia coli O157:H7 str. TW14359]
ECs_2121	1029	15.2041	7.57798	-1.00457	Down	0.268958	0.0415522	known_mRNA	lsrC	K10556|1|8.6e-169|598.2|caf:AL524_06535|AI-2 transport system permease protein	GO:0016021//integral component of membrane;GO:0005886//plasma membrane	GO:0005215//transporter activity	GO:0006810//transport	gi|446833884|ref|WP_000911140.1|/4.1e-187/autoinducer 2 import system permease LsrC [Escherichia coli]
ECs_3164	555	89.405	134.335	0.587408	Up	0.268958	0.0415875	known_mRNA	nuoJ	K00339|1|1.2e-95|354.4|ect:ECIAI39_2427|NADH-quinone oxidoreductase subunit J [EC:1.6.5.3]	GO:0005887//integral component of plasma membrane;GO:0045272//plasma membrane respiratory chain complex I	GO:0048038//quinone binding;GO:0008137//NADH dehydrogenase (ubiquinone) activity	GO:0055114//oxidation-reduction process	gi|446315656|ref|WP_000393511.1|/7.6e-95/MULTISPECIES: NADH-quinone oxidoreductase subunit J [Proteobacteria]
ECs_1656	669	94.5263	144.637	0.613645	Up	0.268958	0.0416576	known_mRNA	ECs_1656	-	-	GO:0008168//methyltransferase activity	GO:0032259//methylation	gi|300418629|gb|EFK01940.1|/1.7e-125/methyltransferase domain protein [Escherichia coli MS 182-1]
ECs_1996	642	945.548	631.082	-0.583325	Down	0.268958	0.041689	known_mRNA	nleG5-1	-	-	GO:0004842//ubiquitin-protein transferase activity	GO:0072519;GO:0016567//protein ubiquitination	gi|447066528|ref|WP_001143784.1|/3.1e-116/T3SS effector NleG [Escherichia coli]
ECs_2586	1734	1685.6	1030.97	-0.709263	Down	0.269975	0.0419022	known_mRNA	argS	K01887|1|6.5e-294|1014.6|kmi:VW41_13390|arginyl-tRNA synthetase [EC:6.1.1.19]	-	-	-	gi|693121312|ref|WP_032270274.1|/0.0e+00/arginine--tRNA ligase [Escherichia coli]
ECs_4675	864	1909.81	2917.66	0.611384	Up	0.270809	0.042128	known_mRNA	atpG	K02115|1|9.8e-158|561.2|ecok:ECMDS42_3170|F-type H+-transporting ATPase subunit gamma	GO:0045261//proton-transporting ATP synthase complex, catalytic core F(1);GO:0005886//plasma membrane	GO:0046961//proton-transporting ATPase activity, rotational mechanism;GO:0005515//protein binding;GO:0046933//proton-transporting ATP synthase activity, rotational mechanism;GO:0005524//ATP binding	GO:0042777//plasma membrane ATP synthesis coupled proton transport	gi|553366601|gb|ESA93113.1|/6.3e-157/ATP synthase F1, gamma subunit [Escherichia coli 907779]
ECs_1750	1254	180.96	260.661	0.526509	Up	0.270809	0.0421431	known_mRNA	kch	K10716|1|1.3e-232|810.4|ecoa:APECO78_10115|voltage-gated potassium channel	GO:0016021//integral component of membrane	-	GO:0006813//potassium ion transport	gi|291324382|gb|EFE63804.1|/3.9e-232/voltage-gated potassium channel [Escherichia coli B088]
ECs_1921	1446	691.02	495.248	-0.480576	Down	0.271209	0.0422613	known_mRNA	abgB	K12941|1|1.0e-228|797.7|lef:LJPFL01_1918|aminobenzoyl-glutamate utilization protein B	GO:0005737//cytoplasm	GO:0004046//aminoacylase activity;GO:0071713//para-aminobenzoyl-glutamate hydrolase activity;GO:0046982//protein heterodimerization activity	GO:0046657//folic acid catabolic process	gi|447079193|ref|WP_001156449.1|/2.8e-282/p-aminobenzoyl-glutamate hydrolase subunit B [Escherichia coli]
ECs_2032	297	28.4314	16.2715	-0.805133	Down	0.272181	0.0424687	known_mRNA	-	K03817|1|6.8e-50|201.4|ece:Z2291|ribosomal-protein-serine acetyltransferase [EC:2.3.1.-]	-	GO:0008080//N-acetyltransferase activity	-	gi|446063020|ref|WP_000140875.1|/4.4e-49/ribosomal-protein-L7/L12-serine acetyltransferase [Escherichia coli]
ECs_2561	1812	446.208	726.13	0.702511	Up	0.273312	0.0427016	known_mRNA	edd	K01690|1|0.0e+00|1191.8|eab:ECABU_c21120|phosphogluconate dehydratase [EC:4.2.1.12]	-	-	-	gi|693237455|ref|WP_032347526.1|/0.0e+00/phosphogluconate dehydratase [Escherichia coli]
ECs_3925	672	394.938	539.538	0.450098	Up	0.27578	0.0431439	known_mRNA	ygiB	-	-	-	-	gi|12517615|gb|AAG58176.1|AE005533_9/1.9e-124/orf, hypothetical protein [Escherichia coli O157:H7 str. EDL933]
ECs_0338	870	430.735	302.708	-0.508873	Down	0.278223	0.0435833	known_mRNA	ECs_0338	K06221|1|2.8e-67|260.8|hau:Haur_0361|2,5-diketo-D-gluconate reductase A [EC:1.1.1.346]	-	GO:0016491//oxidoreductase activity	GO:0055114//oxidation-reduction process	gi|446320957|ref|WP_000398812.1|/5.4e-164/aldo/keto reductase [Escherichia coli]
ECs_0120	1425	5474.18	7244.77	0.404296	Up	0.280483	0.043995	known_mRNA	lpd	K00382|1|4.4e-264|915.2|ebc:C2U52_02785|dihydrolipoamide dehydrogenase [EC:1.8.1.4]	GO:0005829//cytosol;GO:0005886//plasma membrane	GO:0008270//zinc ion binding;GO:0042802//identical protein binding;GO:0050660//flavin adenine dinucleotide binding;GO:0004148//dihydrolipoyl dehydrogenase activity;GO:0015036//disulfide oxidoreductase activity	GO:0006979//response to oxidative stress;GO:0055114//oxidation-reduction process;GO:0019464//glycine decarboxylation via glycine cleavage system;GO:0006103//2-oxoglutarate metabolic process;GO:0045454//cell redox homeostasis;GO:0006096//glycolytic process	gi|26106453|gb|AAN78639.1|AE016755_139/2.8e-271/Dihydrolipoamide dehydrogenase [Escherichia coli CFT073]
ECs_3931	201	74.0332	42.136	-0.81312	Down	0.281644	0.0442867	known_mRNA	glgS	K22720|1|5.1e-33|144.8|ecc:c3797|surface composition regulator	-	-	-	gi|12517625|gb|AAG58183.1|AE005534_5/3.3e-32/glycogen biosynthesis, rpoS dependent [Escherichia coli O157:H7 str. EDL933]
ECs_4302	768	63.5787	109.335	0.782135	Up	0.281644	0.0443237	known_mRNA	livG	K01995|1|2.5e-141|506.5|eco:b3455|branched-chain amino acid transport system ATP-binding protein	-	GO:0015658//branched-chain amino acid transmembrane transporter activity;GO:0015415//ATPase-coupled phosphate ion transmembrane transporter activity;GO:0005524//ATP binding	GO:0015803//branched-chain amino acid transport;GO:0035435//phosphate ion transmembrane transport;GO:0008152//metabolic process;GO:0006865//amino acid transport	gi|693031996|ref|WP_032207279.1|/1.6e-140/ABC transporter ATP-binding protein [Escherichia coli]
ECs_2004	186	0.800707	1.73498	1.11557	Up	0.281644	0.044351	known_mRNA	ynbE	-	-	-	-	gi|254592346|gb|ACT71707.1|/6.2e-25/lipoprotein [Escherichia coli O157:H7 str. TW14359]
ECs_0144	726	5.88704	2.58719	-1.18615	Down	0.281941	0.0444559	known_mRNA	yadV	K15540|1|3.7e-134|482.6|ece:Z0151|chaperone protein EcpD	GO:0030288//outer membrane-bounded periplasmic space	-	GO:0061077//chaperone-mediated protein folding;GO:0043711//pilus organization;GO:0071555//cell wall organization	gi|12512858|gb|AAG54444.1|AE005190_6/2.4e-133/putative fimbrial chaperone protein [Escherichia coli O157:H7 str. EDL933]
ECs_1623	462	27.8611	14.8986	-0.903078	Down	0.282261	0.0446179	known_mRNA	ECs_1623	K14744|1|1.3e-79|300.8|elx:CDCO157_1556|prophage endopeptidase [EC:3.4.-.-]	-	-	GO:0019835//cytolysis;GO:0019076//viral release from host cell	gi|446009158|ref|WP_000087013.1|/8.2e-79/endopeptidase [Escherichia coli]
ECs_3368	540	123.25	82.5925	-0.577501	Down	0.282261	0.0446226	known_mRNA	yfgI	K03646|1|1.2e-07|62.0|hel:HELO_2565|colicin import membrane protein	-	-	-	gi|222034214|emb|CAP76955.1|/2.0e-92/Uncharacterized protein yfgI [Escherichia coli LF82]
ECs_4650	567	326.419	457.941	0.488438	Up	0.282958	0.044791	known_mRNA	chrR	K19784|1|7.2e-101|371.7|eoj:ECO26_4869|chromate reductase, NAD(P)H dehydrogenase (quinone)	GO:0005829//cytosol	GO:0003955//NAD(P)H dehydrogenase (quinone) activity;GO:0010181//FMN binding	GO:0006805//xenobiotic metabolic process;GO:0055114//oxidation-reduction process	gi|447214012|ref|WP_001291268.1|/4.7e-100/MULTISPECIES: chromate reductase [Enterobacteriaceae]
ECs_1859	1935	1285.72	801.357	-0.682057	Down	0.285013	0.045175	known_mRNA	rnb	K01147|1|0.0e+00|1174.5|ecls:LI67_013450|exoribonuclease II [EC:3.1.13.1]	GO:0005737//cytoplasm	GO:0003723//RNA binding;GO:0008859//exoribonuclease II activity	GO:0006402//mRNA catabolic process;GO:0090503//RNA phosphodiester bond hydrolysis, exonucleolytic	gi|487166512|ref|WP_001631369.1|/0.0e+00/exoribonuclease 2 [Escherichia coli]
ECs_4679	240	456.076	684.173	0.585089	Up	0.285304	0.0452799	known_mRNA	atpE	K02110|1|2.2e-35|152.9|ebe:B21_03565|F-type H+-transporting ATPase subunit c	GO:0016021//integral component of membrane;GO:0045263//proton-transporting ATP synthase complex, coupling factor F(o);GO:0005886//plasma membrane	GO:0046961//proton-transporting ATPase activity, rotational mechanism;GO:0046933//proton-transporting ATP synthase activity, rotational mechanism;GO:0008289//lipid binding	GO:0015991//ATP hydrolysis coupled proton transport;GO:0015986//ATP synthesis coupled proton transport	gi|446351531|ref|WP_000429386.1|/1.4e-34/MULTISPECIES: ATP synthase subunit C [Proteobacteria]
ECs_4506	1125	516.38	358.561	-0.526214	Down	0.286336	0.0455025	known_mRNA	waaG	K02844|1|1.3e-197|694.1|cir:C2U53_09010|UDP-glucose:(heptosyl)LPS alpha-1,3-glucosyltransferase [EC:2.4.1.-]	-	-	-	gi|920258580|ref|WP_052973156.1|/5.4e-217/glucosyltransferase I RfaG [Shigella sonnei]
ECs_4926	1377	22.6722	38.2258	0.753619	Up	0.288872	0.0459827	known_mRNA	zraS	K07709|1|3.9e-257|892.1|ecf:ECH74115_5473|two-component system, NtrC family, sensor histidine kinase HydH [EC:2.7.13.3]	-	-	-	gi|447134680|ref|WP_001211936.1|/2.5e-256/two-component sensor histidine kinase [Escherichia coli]
ECs_0061	753	95.0205	56.5364	-0.749061	Down	0.288872	0.0460722	known_mRNA	espY1	-	-	-	-	gi|485662485|ref|WP_001304001.1|/1.1e-141/UDP pyrophosphate phosphatase [Escherichia coli]
ECs_3174	1218	790.19	566.896	-0.479117	Down	0.288872	0.0460839	known_mRNA	alaA	K14260|1|1.3e-219|767.3|ebi:EbC_30810|alanine-synthesizing transaminase [EC:2.6.1.66 2.6.1.2]	-	GO:0030170//pyridoxal phosphate binding;GO:0004021//L-alanine:2-oxoglutarate aminotransferase activity	GO:0009058//biosynthetic process	gi|502968121|ref|WP_013203097.1|/8.2e-219/aminotransferase AlaT [Erwinia billingiae]
ECs_1185	654	1952.1	1478.56	-0.400833	Down	0.288896	0.0461473	known_mRNA	ECs_1185	K01356|1|9.8e-09|65.9|fpa:FPR_10930|repressor LexA [EC:3.4.21.88]	-	GO:0043565//sequence-specific DNA binding	-	gi|918363308|ref|WP_052415584.1|/3.5e-123/phage repressor, partial [Escherichia coli]
ECs_0628	993	94.8204	137.335	0.534435	Up	0.289115	0.0462527	known_mRNA	fepG	K02015|1|4.1e-176|622.5|ebd:ECBD_3066|iron complex transport system permease protein	GO:0016021//integral component of membrane;GO:0005886//plasma membrane	GO:0005215//transporter activity	GO:0006810//transport	gi|446563613|ref|WP_000640959.1|/1.7e-177/iron-enterobactin transporter permease [Escherichia coli]
ECs_4665	1083	68.2272	40.5555	-0.750447	Down	0.289115	0.0463013	known_mRNA	lpfD	K07350|1|6.3e-29|133.7|pct:PC1_2280|minor fimbrial subunit	GO:0009289//pilus	-	GO:0007155//cell adhesion	gi|485657996|ref|WP_001301944.1|/2.1e-205/fimbrial protein [Escherichia coli]
ECs_2605	801	35.0743	20.4085	-0.781244	Down	0.291406	0.0467282	known_mRNA	otsB	K01087|1|1.7e-124|450.7|eal:EAKF1_ch4147|trehalose 6-phosphate phosphatase [EC:3.1.3.12]	-	-	-	gi|331049403|gb|EGI21475.1|/1.0e-148/trehalose-phosphatase [Escherichia coli M718]
ECs_3285	762	136.423	89.5167	-0.607861	Down	0.291641	0.0468777	known_mRNA	cysZ	K06203|1|5.6e-149|531.9|ecg:E2348C_2599|CysZ protein	GO:0005887//integral component of plasma membrane	GO:0009675//high-affinity sulfate:proton symporter activity	GO:1902358//sulfate transmembrane transport;GO:0000103//sulfate assimilation;GO:1902600//hydrogen ion transmembrane transport;GO:0008652//cellular amino acid biosynthetic process;GO:0019344//cysteine biosynthetic process	gi|446176984|ref|WP_000254839.1|/3.6e-148/MULTISPECIES: sulfate transporter CysZ [Proteobacteria]
ECs_4563	384	443.458	329.238	-0.429665	Down	0.291641	0.0468859	known_mRNA	cesF	-	-	-	-	gi|3414897|gb|AAC31508.1|/1.1e-65/L0029 [Escherichia coli O157:H7 str. EDL933]
ECs_4809	873	85.7641	127.542	0.572525	Up	0.292116	0.0470224	known_mRNA	yihY	K07058|1|1.7e-162|577.0|eoi:ECO111_4706|membrane protein	GO:0005887//integral component of plasma membrane	GO:0004527//exonuclease activity;GO:0016891//endoribonuclease activity, producing 5'-phosphomonoesters;GO:0008270//zinc ion binding	GO:0042779//tRNA 3'-trailer cleavage;GO:0090502//RNA phosphodiester bond hydrolysis, endonucleolytic	gi|446843506|ref|WP_000920762.1|/1.1e-161/MULTISPECIES: membrane protein [Proteobacteria]
ECs_1252	1329	1824.28	1243.2	-0.553274	Down	0.292306	0.0471131	known_mRNA	rutG	K09016|1|3.9e-246|855.5|eok:G2583_1239|putative pyrimidine permease RutG	GO:0016021//integral component of membrane	GO:0015218//pyrimidine nucleotide transmembrane transporter activity	GO:0006864//pyrimidine nucleotide transport;GO:0055085//transmembrane transport	gi|545140739|ref|WP_021500151.1|/7.3e-245/pyrimidine utilization transport protein G [Escherichia coli]
ECs_2423	357	15671	12060.3	-0.377828	Down	0.293103	0.0473019	known_mRNA	rplT	K02887|1|1.4e-57|227.3|ecoi:ECOPMV1_01815|large subunit ribosomal protein L20	-	-	-	gi|699971186|emb|CED76195.1|/3.6e-58/conserved hypothetical protein [Klebsiella pneumoniae]
ECs_4330	582	53.178	78.913	0.569435	Up	0.293362	0.0474041	known_mRNA	ECs_4330	-	GO:0016021//integral component of membrane	-	-	gi|445936515|ref|WP_000014370.1|/2.2e-105/DNA gyrase subunit B [Escherichia coli]
ECs_5030	897	37.3454	22.8932	-0.706009	Down	0.29396	0.0475612	known_mRNA	yjbM	-	-	-	-	gi|485728255|ref|WP_001356388.1|/9.8e-169/hypothetical protein [Escherichia coli]
ECs_3166	978	176.527	260.109	0.559227	Up	0.29805	0.0482843	known_mRNA	nuoH	K00337|1|7.9e-172|608.2|sfo:Z042_03285|NADH-quinone oxidoreductase subunit H [EC:1.6.5.3]	GO:0005887//integral component of plasma membrane;GO:0045272//plasma membrane respiratory chain complex I	GO:0048038//quinone binding;GO:0050136//NADH dehydrogenase (quinone) activity	GO:0009060//aerobic respiration	gi|446040652|ref|WP_000118507.1|/1.4e-184/MULTISPECIES: NADH-quinone oxidoreductase subunit H [Proteobacteria]
ECs_4586	315	463.417	299.01	-0.632116	Down	0.298095	0.0484442	known_mRNA	ECs_4586	-	-	-	-	gi|365812816|pdb|2LHK|A/3.0e-48/Chain A, Structural Analysis Of A Chaperone In Type Iii Secretion System
ECs_4095	876	17.0597	29.7527	0.802432	Up	0.298095	0.0484507	known_mRNA	nanK	K00885|1|1.1e-148|531.2|eal:EAKF1_ch2723|N-acylmannosamine kinase [EC:2.7.1.60]	-	GO:0009384//N-acylmannosamine kinase activity;GO:0005524//ATP binding;GO:0008270//zinc ion binding	GO:0019262//N-acetylneuraminate catabolic process;GO:0046835//carbohydrate phosphorylation;GO:0006051//N-acetylmannosamine metabolic process	gi|666005907|gb|AIF95764.1|/3.6e-160/N-acetylmannosamine kinase [Escherichia coli O157:H7 str. SS17]
ECs_3886	495	769.159	552.908	-0.476243	Down	0.298095	0.0484757	known_mRNA	yqhA	K03535|1|9.0e-23|112.1|psts:E05_39750|MFS transporter, ACS family, glucarate transporter	GO:0016021//integral component of membrane;GO:0005886//plasma membrane	-	-	gi|641685912|emb|CDN83741.1|/8.3e-85/hypothetical protein EC958_3396 [Escherichia coli O25b:H4-ST131]
ECs_3335	699	86.1028	130.831	0.603572	Up	0.29858	0.048616	known_mRNA	ypfH	K06999|1|1.2e-129|467.6|ece:Z3732|phospholipase/carboxylesterase	-	GO:0016787//hydrolase activity	-	gi|300421490|gb|EFK04801.1|/7.7e-129/phospholipase/carboxylesterase [Escherichia coli MS 182-1]
ECs_2015	3903	485.228	640.509	0.400555	Up	0.301833	0.0492078	known_mRNA	hrpA	K03578|1|0.0e+00|2460.6|eclz:LI64_10550|ATP-dependent helicase HrpA [EC:3.6.4.13]	-	GO:0003676//nucleic acid binding;GO:0005524//ATP binding;GO:0004004//ATP-dependent RNA helicase activity	-	gi|446061711|ref|WP_000139566.1|/0.0e+00/ATP-dependent helicase [Escherichia coli]
ECs_0154	2244	3144.39	4163.96	0.405174	Up	0.302924	0.0494481	known_mRNA	fhuA	K02014|1|0.0e+00|1517.7|elx:CDCO157_0152|iron complex outermembrane recepter protein	GO:0009279//cell outer membrane	GO:0004872//receptor activity;GO:0005506//iron ion binding	GO:0015891//siderophore transport	gi|446046518|ref|WP_000124373.1|/0.0e+00/ferrichrome outer membrane transporter [Escherichia coli]

## Sheet: Control-VS-Argine
Table S3: Different genes in the Arginine(Arg) group compared to the Control(H2O) group
Gene_id	H2O_readcount	Arg_readcount	log2.Fold_change.	p.value	q.value.Storey.et.al..2003.	symbol
ECs0035	66.3982	121.939	-0.87694	0.00052633	0.0078808	carA
ECs0073	47.603	32.9324	0.53154	0.04071	0.28777	espY2
ECs0093	122.784	79.9576	0.61882	0.0002488	0.0040471	ftsW
ECs0117	193.047	122.236	0.65928	1.5273e-06	4.0654e-05	pdhR
ECs0127	46.0221	30.1139	0.6119	0.026094	0.20177	cueO
ECs0130	773.943	1201.89	-0.635	1.7308e-14	1.0002e-12	can
ECs0159	47.9543	31.7457	0.5951	0.026001	0.20176	clcA
ECs0168	759.54	1368.18	-0.84906	2.6503e-29	3.2334e-27	dapD
ECs0172	1787.31	2532.39	-0.50271	4.4037e-17	3.1195e-15	tsf
ECs0196	400.322	641.589	-0.68049	1.3579e-09	5.3249e-08	proS
ECs0207	315.655	472.18	-0.58099	1.4894e-05	0.00032707	mltD
ECs0267	295.455	445.033	-0.59098	1.7876e-05	0.00037927	crl
ECs0332	50.5891	32.6357	0.63237	0.016925	0.1449	ycjY
ECs0337	42.1576	28.6304	0.55824	0.046136	0.3113	ykgA
ECs0357	152.294	230.675	-0.599	0.0017019	0.021479	betA
ECs0358	100.651	151.46	-0.58957	0.012586	0.11281	betB
ECs0360	85.8961	161.547	-0.91129	3.329e-05	0.00066762	betT
ECs0397	3.68879	12.906	-1.8068	0.030943	0.23113	lacZ
ECs0432	47.2517	32.6357	0.53391	0.04082	0.28777	iraP
ECs0488	72.7219	117.785	-0.6957	0.0077895	0.077402	yajG
ECs0490	2617.29	3708.46	-0.50275	2.6148e-24	2.3925e-22	tig
ECs0498	79.3968	120.011	-0.59601	0.024458	0.19301	queC
ECs0499	28.2807	11.7192	1.2709	0.003338	0.038179	ybaE
ECs0513	50.9404	33.3775	0.60994	0.019528	0.16121	hha
ECs0527	340.774	501.255	-0.55673	2.2496e-05	0.00046604	adk
ECs0534	50.2378	83.6662	-0.73587	0.017042	0.14562	ybaK
ECs0584	120.501	211.836	-0.81391	2.3451e-05	0.00048356	purK
ECs0587	224.489	342.972	-0.61144	8.8648e-05	0.0016106	ppiB
ECs0623	3269.15	4670.03	-0.51452	6.3673e-32	8.2251e-30	fepA
ECs0646	315.831	178.458	0.82357	5.2598e-13	2.7178e-11	uspG
ECs0704	2752.37	8947.09	-1.7007	0	0	asnB
ECs0715	153.348	231.12	-0.59183	0.0019579	0.024223	fldA
ECs0768	1754.99	1168.51	0.58679	1.3182e-40	2.2268e-38	cydA_1
ECs0770	70.9653	48.6569	0.54447	0.011031	0.10204	ybgE
ECs0852	149.133	261.679	-0.8112	2.8109e-06	7.0952e-05	bioA
ECs0853	250.662	443.846	-0.82432	5.4873e-10	2.3628e-08	bioB
ECs0854	83.7883	136.625	-0.7054	0.0036095	0.040753	bioF
ECs0855	52.17	102.061	-0.96814	0.00045816	0.0069628	bioC
ECs0856	60.7772	124.164	-1.0306	3.9727e-05	0.00077893	bioD
ECs0859	103.813	71.7986	0.53196	0.0024954	0.029782	moaA
ECs0883	90.6389	168.222	-0.89217	3.4063e-05	0.00067695	fiu
ECs0887	154.051	250.702	-0.70257	8.6701e-05	0.0015866	glnQ
ECs0916	1087.14	351.576	1.6286	2.9744e-102	1.4515e-99	bssR
ECs0917	12.9986	5.19205	1.324	0.040759	0.28777	yliI
ECs0966	933.615	603.91	0.6285	1.6386e-24	1.5312e-22	cspD
ECs0979	40.5767	13.0543	1.6361	3.1978e-05	0.00064722	dmsA
ECs0986	8146.78	5362.94	0.60321	6.2578e-190	6.871e-187	tdcE
ECs0987	447.749	180.832	1.308	1.0372e-32	1.3805e-30	focA
ECs0990	1764.65	2849.4	-0.69128	1.0776e-38	1.632e-36	serC
ECs0991	511.864	836.514	-0.70863	4.4872e-13	2.3462e-11	aroA
ECs0994	6631.04	9641.64	-0.54004	2.8147e-72	8.8302e-70	rpsA
ECs1002	34.2531	14.0927	1.2813	0.001163	0.015478	ycbJ
ECs1011	1843.87	2665.01	-0.5314	2.473e-20	2.0113e-18	aspC
ECs1037	1378.91	611.03	1.1742	6.3041e-84	2.1298e-81	rmf
ECs1054	290.536	412.1	-0.50428	0.00067487	0.0097502	ECs1054
ECs1067	77.8159	53.7006	0.53513	0.0085623	0.083568	ECs1067
ECs1257	195.33	103.989	0.90948	1.0903e-09	4.4754e-08	rutB
ECs1258	634.472	408.54	0.63508	2.1376e-17	1.539e-15	rutA
ECs1264	1513.46	2761.58	-0.86764	5.523e-60	1.2767e-57	efeO
ECs1265	1015.82	1490.27	-0.55292	4.148e-13	2.195e-11	efeB
ECs1270	130.864	89.3033	0.55129	0.00049709	0.0074768	pgaA
ECs1271	49.3595	28.6304	0.78578	0.0058069	0.060869	ycdT
ECs1413	48.4813	30.1139	0.687	0.013079	0.11676	ycdZ
ECs1438	199.37	129.505	0.62245	2.7583e-06	7.0224e-05	bssS
ECs1443	22.6597	10.0874	1.1676	0.013237	0.11792	mdtH
ECs1448	33.7261	21.3616	0.65885	0.044602	0.30752	flgN
ECs1460	133.499	85.1496	0.64876	7.7544e-05	0.0014431	flgK
ECs1480	4053.1	6299.59	-0.63623	1.3676e-69	3.7539e-67	fhuE
ECs1486	124.541	85.4463	0.54353	0.00077086	0.010992	ycfP
ECs1603	365.015	634.32	-0.79726	7.9771e-13	4.0739e-11	purB
ECs1655	33.3748	14.5377	1.199	0.0021952	0.026707	ECs1655
ECs1684	374.676	243.285	0.623	1.2657e-10	5.9138e-09	dadA
ECs1685	187.953	127.576	0.55901	2.4979e-05	0.00051028	dadX
ECs1708	204.816	301.287	-0.55681	0.0010147	0.013884	ychF
ECs1710	933.44	421.298	1.1477	1.1765e-55	2.5836e-53	ychH
ECs1728	114.528	20.6199	2.4736	5.2767e-19	4.0659e-17	narU
ECs1729	428.251	107.55	1.9935	1.2427e-52	2.599e-50	narG
ECs1730	44.9681	29.5205	0.60718	0.02874	0.21801	narY
ECs1734	179.872	299.507	-0.73562	6.4012e-06	0.00015019	purU
ECs1741	5009.73	2484.32	1.0119	4.1952e-244	6.1418e-241	adhE
ECs1742	24.065	13.351	0.84999	0.041542	0.29192	ychE
ECs1756	50.7648	9.49404	2.4187	4.627e-09	1.7222e-07	ompW
ECs1850	89.4093	135.883	-0.60387	0.015046	0.13111	ribA
ECs1859	399.268	635.952	-0.67156	2.7691e-09	1.0484e-07	rnb
ECs1861	578.438	880.127	-0.60555	5.3092e-10	2.3087e-08	fabI
ECs1997	146.673	83.3695	0.81502	1.0499e-06	2.8465e-05	uspF
ECs2026	31.6182	18.543	0.76988	0.029594	0.22295	trg
ECs2029	116.987	175.64	-0.58627	0.0076016	0.076051	opgD
ECs2031	67.6278	39.6079	0.77183	0.0014352	0.018431	ydcH
ECs2048	30.0373	17.2079	0.80368	0.028739	0.21801	patD
ECs2056	10822.6	15402.3	-0.5091	1.8671e-99	8.2005e-97	yncE
ECs2078	15.8091	4.45033	1.8288	0.0053645	0.057465	fdnG
ECs2091	690.507	1059.62	-0.61782	3.0444e-12	1.5369e-10	ddpA
ECs2092	152.821	263.459	-0.78574	5.5214e-06	0.00013108	ddpX
ECs2099	240.298	345.346	-0.52321	0.0011164	0.014949	pqqL
ECs2119	39.5228	21.955	0.84814	0.0091127	0.087769	lsrR
ECs2150	52.8727	21.5099	1.2975	4.7006e-05	0.00090947	ydfZ
ECs2229	109.61	69.1284	0.66503	0.00026721	0.0043305	-
ECs2288	9.30981	2.96689	1.6498	0.045205	0.30829	ynfA
ECs2299	92.2198	39.6079	1.2193	2.5996e-07	7.6626e-06	ynfK
ECs2310	366.42	525.881	-0.52124	6.2407e-05	0.0011764	ydgH
ECs2327	150.362	90.3417	0.73498	4.4677e-06	0.00011024	hdhA
ECs2335	44.2655	30.4106	0.54161	0.045512	0.30895	ydgK
ECs2338	46.3734	79.3642	-0.77519	0.013969	0.12295	rsxC
ECs2345	96.0842	164.662	-0.77714	0.0003849	0.0059945	pdxY
ECs2359	38.6445	64.0847	-0.72972	0.03855	0.27575	nemA
ECs2365	86.9501	60.0794	0.53332	0.0055643	0.059026	sodB
ECs2367	154.051	235.274	-0.61093	0.001182	0.015637	purR
ECs2372	35.307	21.5099	0.71495	0.029296	0.22108	mdtK
ECs2391	68.1548	101.319	-0.57202	0.048998	0.32436	sufA
ECs2392	60.9529	33.6742	0.85605	0.0011132	0.014949	ydiH
ECs2431	117.69	81.7377	0.52592	0.0014046	0.018144	yniA
ECs2453	223.435	350.538	-0.64971	2.1328e-05	0.00044394	astA
ECs2454	519.593	821.679	-0.66119	3.1383e-11	1.4982e-09	astC
ECs2472	256.986	378.575	-0.55889	0.00021503	0.0035339	sppA
ECs2486	44.4411	30.7073	0.53332	0.047478	0.31691	yeaC
ECs2487	148.606	105.028	0.50072	0.00052754	0.0078808	msrB
ECs2491	86.2474	139.147	-0.69006	0.0041543	0.045843	mipA
ECs2495	35.6583	22.9934	0.63302	0.044791	0.30786	yeaJ
ECs2504	86.0718	55.3324	0.63742	0.0017294	0.021764	yeaQ
ECs2518	93.9763	136.328	-0.53672	0.034568	0.2539	yoaB
ECs2540	638.688	924.482	-0.53353	4.6292e-08	1.4733e-06	prc
ECs2559	97.3138	144.191	-0.56726	0.02007	0.16538	purT
ECs2598	74.4784	51.4755	0.53294	0.01033	0.097151	cheA
ECs2600	40.7524	22.4	0.86339	0.0073147	0.073515	motA
ECs2614	15.2821	4.89536	1.6424	0.010512	0.09844	yecH
ECs2705	223.962	114.373	0.9695	8.3736e-12	4.1322e-10	hchA
ECs2778	142.985	233.197	-0.70569	0.00014226	0.0024406	shiA
ECs2780	125.595	221.033	-0.81549	1.4986e-05	0.00032746	yeeN
ECs2792	449.681	143.597	1.6469	5.9183e-44	1.1301e-41	yoeE
ECs2825	62.1825	40.053	0.6346	0.0079403	0.078545	hisA
ECs3045	317.412	505.112	-0.67025	1.2497e-07	3.7593e-06	folE
ECs3047	5447.47	8861.64	-0.70199	4.9282e-121	3.6074e-118	cirA
ECs3048	70.2627	138.405	-0.97807	3.7562e-05	0.00073978	lysP
ECs3059	140.174	70.7602	0.98621	4.4762e-08	1.435e-06	fruA
ECs3060	63.2364	29.2238	1.1136	6.2301e-05	0.0011764	fruK
ECs3061	170.036	62.6013	1.4416	4.6257e-15	2.7936e-13	fruB
ECs3073	66.0469	40.053	0.72158	0.0026924	0.031788	yejG
ECs3095	28.4564	11.2742	1.3357	0.0023233	0.027879	napA
ECs3099	224.841	489.833	-1.1234	7.9321e-19	6.0065e-17	mqo
ECs3117	276.659	558.665	-1.0139	9.5174e-18	7.0848e-16	nrdA
ECs3118	272.092	390.442	-0.52101	0.00056556	0.0083659	nrdB
ECs3126	15.2821	6.82384	1.1632	0.042444	0.29731	glpA
ECs3172	104.516	54.4424	0.94092	4.9152e-06	0.00011993	nuoA
ECs3176	65.6956	38.1245	0.78508	0.0014708	0.018779	yfbS
ECs3194	5563.58	8885.23	-0.6754	1.7179e-111	9.4312e-109	argT
ECs3196	363.434	585.218	-0.68728	4.8382e-09	1.7857e-07	purF
ECs3226	123.838	52.0688	1.25	1.2667e-09	5.1511e-08	yfcZ
ECs3257	82.5587	57.7059	0.5167	0.0082521	0.08072	yfdY
ECs3259	64.6417	230.379	-1.8335	2.9816e-20	2.3809e-18	alaC
ECs3272	744.258	1053.69	-0.50158	6.6423e-08	2.069e-06	nupC
ECs3290	163.185	238.686	-0.5486	0.0040703	0.045373	pdxK
ECs3303	145.444	223.852	-0.62208	0.0012345	0.016282	yfeY
ECs3331	39.5228	21.5099	0.87768	0.007524	0.075447	narQ
ECs3338	572.992	878.792	-0.61701	2.2629e-10	1.0246e-08	purC
ECs3339	757.959	1109.91	-0.55025	4.9843e-10	2.1891e-08	bamC
ECs3342	203.235	322.946	-0.66814	2.5375e-05	0.00051597	bcp
ECs3361	208.505	332.736	-0.6743	1.5655e-05	0.00033871	purM
ECs3362	59.1963	99.539	-0.74975	0.0079142	0.078463	purN
ECs3366	67.4522	44.0583	0.61445	0.0069023	0.070336	yfgG
ECs3371	187.601	132.175	0.50522	8.8745e-05	0.0016106	xseA
ECs3380	63.939	152.646	-1.2554	4.3096e-08	1.3918e-06	ndk
ECs3391	40.5767	69.2768	-0.77172	0.022282	0.17924	fdx
ECs3393	35.4827	67.0516	-0.91816	0.0070661	0.071508	hscB
ECs3394	83.6126	137.367	-0.71624	0.0029988	0.034936	iscA
ECs3395	89.7606	182.463	-1.0235	7.5136e-07	2.0886e-05	iscU
ECs3396	217.99	555.698	-1.35	7.2895e-29	8.6528e-27	iscS
ECs3397	76.9376	222.071	-1.5293	4.6434e-15	2.7936e-13	iscR
ECs3417	2770.98	4585.32	-0.72662	3.4222e-68	8.8414e-66	glyA
ECs3419	73.0732	112.742	-0.62561	0.021011	0.17057	glnB
ECs3445	3656.29	950.145	1.9442	0	0	grcA
ECs3455	582.302	368.339	0.66073	6.0497e-17	4.2175e-15	clpB
ECs3458	601.624	996.28	-0.72769	4.0933e-16	2.7239e-14	bamD
ECs3460	2776.25	1873.74	0.56722	2.4005e-60	5.8573e-58	raiA
ECs3466	32.8478	17.0596	0.94521	0.010189	0.096027	yfiR
ECs3515	15.8091	6.82384	1.2121	0.033695	0.2483	ypjA
ECs3520	26.6998	62.1563	-1.2191	0.00066507	0.0096722	csiD
ECs3536	60.0746	123.422	-1.0388	3.6593e-05	0.00072394	nrdH
ECs3538	563.507	1285.55	-1.1899	8.0621e-52	1.6095e-49	nrdE
ECs3539	356.232	782.813	-1.1359	1.0545e-29	1.3232e-27	nrdF
ECs3540	42.3333	73.1337	-0.78875	0.016233	0.13952	proV
ECs3542	33.3748	61.1179	-0.87284	0.014579	0.12781	proX
ECs3554	2247.88	3196.97	-0.50814	1.0517e-21	8.8825e-20	alaS
ECs3589	154.754	222.368	-0.52298	0.0089523	0.086415	mutS
ECs3690	67.2765	44.6516	0.59139	0.0086629	0.084363	ygdR
ECs3742	48.3056	21.5099	1.1672	0.00029888	0.0047561	ygeV
ECs3762	579.843	936.646	-0.69184	8.6431e-14	4.8667e-12	lysS
ECs3776	224.665	143.004	0.65172	2.6949e-07	7.8908e-06	gcvT
ECs3784	418.766	641.144	-0.61451	6.9972e-08	2.1491e-06	serA
ECs3798	240.474	112.593	1.0948	1.2063e-14	7.0643e-13	epd
ECs3854	45.3194	27.8887	0.70045	0.014972	0.13099	#N/A
ECs3896	59.1963	36.4927	0.6979	0.0055466	0.058985	dkgA
ECs3931	108.556	61.4145	0.82179	2.389e-05	0.00049029	glgS
ECs3952	46.9003	75.8039	-0.69267	0.033635	0.24828	yqjH
ECs3955	918.509	1550.79	-0.75564	3.7975e-26	3.9711e-24	patA
ECs3991	115.406	81.441	0.5029	0.0021836	0.02664	yhaO
ECs4039	8.78284	2.52185	1.8002	0.03986	0.28328	yhbU
ECs4042	28.2807	65.8649	-1.2197	0.00045613	0.0069628	mtr
ECs4068	383.459	620.969	-0.69545	1.0037e-09	4.1586e-08	murA
ECs4128	596.003	1093.59	-0.87569	3.3556e-25	3.3495e-23	accC
ECs4132	308.805	204.418	0.59517	1.6014e-08	5.4948e-07	dusB
ECs4142	194.979	286.898	-0.55722	0.0013283	0.017363	yhdX
ECs4155	87.1257	134.845	-0.63013	0.010926	0.10167	trkA
ECs4198	865.988	1328.13	-0.61697	6.2923e-15	3.7346e-13	fkpA
ECs4207	77.289	122.532	-0.66483	0.0098979	0.093891	yhfA
ECs4214	110.137	170.448	-0.63003	0.0042246	0.04627	ppiA
ECs4216	1075.55	313.897	1.7767	9.6416e-113	6.0494e-110	nirB
ECs4217	20.7275	6.3788	1.7002	0.002318	0.027879	nirD
ECs4218	14.9308	2.6702	2.4833	0.001272	0.016726	nirC
ECs4250	118.92	51.4755	1.208	6.2001e-09	2.2505e-07	feoA
ECs4251	491.839	235.867	1.0602	3.9003e-27	4.3923e-25	feoB
ECs4256	215.882	512.678	-1.2478	1.7738e-23	1.5581e-21	nfuA
ECs4269	68.5061	39.1629	0.80675	0.00092634	0.012754	glpD
ECs4305	163.712	241.95	-0.56355	0.0028069	0.033051	livK
ECs4318	34.2531	72.9854	-1.0914	0.00087496	0.012225	zntA
ECs4320	27.4024	15.4278	0.82877	0.032708	0.2425	yhhQ
ECs4343	21.4301	6.52715	1.7151	0.0018425	0.022924	nikA
ECs4359	106.097	67.0516	0.66204	0.00035067	0.0054809	rbbA
ECs4360	77.8159	46.8768	0.73119	0.0010074	0.013826	yhiI
ECs4366	47.076	32.1907	0.54835	0.037469	0.26944	uspB
ECs4392	80.0995	51.1788	0.64625	0.0022693	0.027457	gadE
ECs4396	25.2946	13.0543	0.9543	0.0232	0.1856	gadX
ECs4398	24.2406	9.34569	1.3751	0.0041497	0.045843	yhjA
ECs4405	42.3333	20.0265	1.0799	0.0013463	0.017494	yhjH
ECs4438	316.709	526.771	-0.73402	2.3576e-09	9.0039e-08	ghrB
ECs4469	34.2531	61.2662	-0.83886	0.01891	0.1573	yibF
ECs4516	58.318	96.5721	-0.72767	0.011341	0.1042	slmA
ECs4530	181.98	259.751	-0.51335	0.0057772	0.060848	xanP
ECs4570	67.8035	45.5417	0.57417	0.0098724	0.093851	mpc
ECs4586	160.375	112.742	0.50842	0.00027258	0.0044013	ECs4586
ECs4603	60.4259	38.2728	0.65885	0.0071813	0.072506	uhpT
ECs4632	159.321	226.818	-0.5096	0.0106	0.098847	yidA
ECs4640	595.652	1031.29	-0.79191	1.2132e-19	9.5153e-18	yidC
ECs4660	48.4813	31.894	0.60414	0.023654	0.18889	phoU
ECs4686	71.6679	166.739	-1.2182	2.531e-08	8.444e-07	asnA
ECs4715	59.5476	30.5589	0.96245	0.00045772	0.0069628	#N/A
ECs4720	54.2779	83.8145	-0.62683	0.046117	0.3113	wecC
ECs4729	46.0221	72.6887	-0.65941	0.049038	0.32436	yifK
ECs4742	35.6583	59.4861	-0.73831	0.04349	0.30175	yigB
ECs4792	9233.4	13870.5	-0.58709	3.5379e-126	3.1077e-123	glnA
ECs4852	24.2406	9.34569	1.3751	0.0041497	0.045843	glpF
ECs4874	67.8035	29.2238	1.2142	1.0652e-05	0.00023628	gldA
ECs4884	355.178	550.654	-0.6326	2.3766e-07	7.0527e-06	eptC
ECs4928	221.503	355.285	-0.68165	6.2447e-06	0.00014745	purD
ECs4929	176.886	256.339	-0.53523	0.0038744	0.043485	purH
ECs4939	10.8907	3.85695	1.4976	0.041955	0.29435	pepE
ECs5007	180.399	311.226	-0.78677	7.5863e-07	2.0955e-05	lysC
ECs5042	80.2751	52.5139	0.61225	0.0032864	0.037687	yjcB
ECs5052	17.5657	8.75231	1.005	0.04967	0.32802	nrfA
ECs5092	30.9156	14.6861	1.0739	0.0063537	0.06556	yjcZ
ECs5098	19.1466	8.75231	1.1294	0.026088	0.20177	adiY
ECs5120	310.21	195.073	0.66923	7.2445e-10	3.0594e-08	aspA
ECs5132	19.4979	9.34569	1.0609	0.031654	0.23604	frdD
ECs5133	17.5657	6.3788	1.4614	0.011032	0.10204	frdC
ECs5134	42.6846	13.4993	1.6608	1.6572e-05	0.00035504	frdB
ECs5135	235.38	71.6503	1.7159	5.3901e-25	5.2608e-23	frdA
ECs5165	24.7676	12.6093	0.97397	0.022652	0.18185	bsmA
ECs5204	896.376	1281.55	-0.51571	6.8737e-10	2.931e-08	ppa
ECs5215	86.7744	39.3112	1.1423	1.8002e-06	4.6784e-05	nrdD
ECs5317	49.1839	17.5046	1.4904	1.6407e-05	0.00035322	lgoR
ECs5516	4322.38	2945.67	0.55323	7.6263e-90	2.7912e-87	#N/A
Novel00007	121.906	84.2596	0.53285	0.0010353	0.014078	#N/A
Novel00018	177.062	74.0238	1.2582	3.032e-13	1.644e-11	#N/A
Novel00012	243.581	305.818	-0.32827	0.00019406	0.0032285	#N/A
ECs4173	1564.14	1240.49	0.33446	0.00020372	0.0033764	rplE
ECs5147	326.506	393.12	-0.26786	0.00020808	0.0034356	miaA
ECs2472	378.575	256.986	0.55889	0.00021503	0.0035339	sppA
ECs2596	138.85	190.939	-0.45958	0.00021564	0.0035339	tsr_1
ECs4175	1175.48	1245.93	-0.083976	0.00023245	0.0037953	rplN
ECs0093	79.9576	122.784	-0.61882	0.0002488	0.0040471	ftsW
ECs2229	69.1284	109.61	-0.66503	0.00026721	0.0043305	-
ECs4586	112.742	160.375	-0.50842	0.00027258	0.0044013	ECs4586
ECs0973	686.389	507.121	0.4367	0.00027859	0.0044811	trxB
ECs1354	499.179	569.128	-0.1892	0.00027956	0.0044811	terC
ECs1352	234.236	293.522	-0.32551	0.00028262	0.0045136	terA
ECs3742	21.5099	48.3056	-1.1672	0.00029888	0.0047561	ygeV
ECs3013	166.591	219.922	-0.40069	0.0003038	0.004817	ECs3013
ECs0171	3782.78	3168.32	0.25573	0.00033578	0.0052964	rpsB
ECs2390	492.503	350.611	0.49026	0.00033645	0.0052964	sufB
ECs0533	193.738	248.906	-0.36149	0.00033825	0.0053058	ushA
ECs4359	67.0516	106.097	-0.66204	0.00035067	0.0054809	rbbA
ECs2345	164.662	96.0842	0.77714	0.0003849	0.0059945	pdxY
ECs4245	304.848	366.069	-0.26403	0.00038952	0.0060452	pck
ECs4276	315.973	377.662	-0.25729	0.00039164	0.0060566	glgX
ECs5151	676.153	502.027	0.42959	0.00041954	0.0064654	hflC
ECs1813	119.269	165.644	-0.47387	0.0004304	0.0066095	-
ECs4042	65.8649	28.2807	1.2197	0.00045613	0.0069628	mtr
ECs4715	30.5589	59.5476	-0.96245	0.00045772	0.0069628	#N/A
ECs0855	102.061	52.17	0.96814	0.00045816	0.0069628	bioC
ECs2308	984.709	759.891	0.37391	0.00047338	0.0071692	pntB
ECs1903	3368.01	2813.32	0.25962	0.00048866	0.0073752	tpx
ECs1270	89.3033	130.864	-0.55129	0.00049709	0.0074768	pgaA
ECs0035	121.939	66.3982	0.87694	0.00052633	0.0078808	carA
ECs2487	105.028	148.606	-0.50072	0.00052754	0.0078808	msrB
ECs0635	510.453	574.924	-0.17159	0.00053575	0.0079764	entA
ECs3118	390.442	272.092	0.52101	0.00056556	0.0083659	nrdB
ECs0099	1797.64	1839.3	-0.033057	0.00056573	0.0083659	ftsZ
ECs0892	1569.63	1617.97	-0.043763	0.0005885	0.0086735	ompX
ECs0537	371.602	432.291	-0.21824	0.00059068	0.0086764	copA
ECs0889	886.357	680.318	0.38168	0.00063112	0.0092395	glnH
ECs2209	161.992	210.788	-0.37987	0.00064909	0.0094711	ECs2209
ECs3520	62.1563	26.6998	1.2191	0.00066507	0.0096722	csiD
ECs3923	963.348	745.487	0.36987	0.00066879	0.0096941	tolC
ECs1054	412.1	290.536	0.50428	0.00067487	0.0097502	ECs1054
ECs4550	513.42	575.803	-0.16544	0.00067852	0.0097706	espF
ECs2370	818.416	880.391	-0.10531	0.00070632	0.010138	cfa
ECs0644	6834.07	6610.84	0.047912	0.00072912	0.010431	ahpC
ECs1486	85.4463	124.541	-0.54353	0.00077086	0.010992	ycfP
ECs4275	391.926	450.911	-0.20226	0.00078474	0.011154	glgC
ECs0848	99.9841	141.052	-0.49646	0.00078833	0.011169	nleH1-1
ECs0002	1281.25	1016.53	0.33391	0.00080125	0.011315	thrA
ECs4045	3032.75	2530.34	0.2613	0.00080628	0.01135	pnp
ECs1330	917.955	977.003	-0.08994	0.00082066	0.011515	ECs1330
ECs4318	72.9854	34.2531	1.0914	0.00087496	0.012225	zntA
ECs2350	361.812	419.117	-0.21211	0.00087677	0.012225	slyB
ECs2419	548.132	608.299	-0.15026	0.00089045	0.012376	ihfA
ECs4834	1432.86	1147.39	0.32054	0.00090411	0.012526	sodA
ECs4908	2355.86	1943.47	0.27762	0.00091815	0.012681	rplJ
ECs4269	39.1629	68.5061	-0.80675	0.00092634	0.012754	glpD
ECs4360	46.8768	77.8159	-0.73119	0.0010074	0.013826	yhiI
ECs1708	301.287	204.816	0.55681	0.0010147	0.013884	ychF
ECs2920	716.651	543.306	0.39951	0.0010306	0.014057	metG
Novel00007	84.2596	121.906	-0.53285	0.0010353	0.014078	#N/A
ECs4637	278.442	331.464	-0.25148	0.0010556	0.014308	dnaA
ECs0680	956.376	744.433	0.36144	0.0010587	0.014308	leuS
ECs4584	183.057	230.462	-0.33223	0.0011118	0.014949	ECs4584
ECs2392	33.6742	60.9529	-0.85605	0.0011132	0.014949	ydiH
ECs2099	345.346	240.298	0.52321	0.0011164	0.014949	pqqL
ECs3278	536.858	395.579	0.44058	0.001143	0.015259	gltX
ECs1002	14.0927	34.2531	-1.2813	0.001163	0.015478	ycbJ
ECs3640	716.355	773.592	-0.1109	0.001168	0.015498	pyrG
ECs2367	235.274	154.051	0.61093	0.001182	0.015637	purR
ECs3303	223.852	145.444	0.62208	0.0012345	0.016282	yfeY
ECs4218	2.6702	14.9308	-2.4833	0.001272	0.016726	nirC
ECs4576	448.593	324.614	0.46668	0.0013275	0.017363	cesD
ECs4142	286.898	194.979	0.55722	0.0013283	0.017363	yhdX
ECs4383	1375.75	1103.65	0.31793	0.0013348	0.017396	ECs4383
ECs4405	20.0265	42.3333	-1.0799	0.0013463	0.017494	yhjH
ECs0179	2779.53	2319.9	0.26078	0.0013996	0.018133	bamA
ECs2431	81.7377	117.69	-0.52592	0.0014046	0.018144	yniA
ECs4910	5738.85	4924.89	0.22067	0.0014174	0.018255	rpoB
ECs2031	39.6079	67.6278	-0.77183	0.0014352	0.018431	ydcH
ECs3077	695.141	750.23	-0.11003	0.0014419	0.018464	rplY
ECs3176	38.1245	65.6956	-0.78508	0.0014708	0.018779	yfbS
ECs3435	590.262	441.777	0.41804	0.0015019	0.01912	lepA
ECs4208	925.52	722.827	0.35661	0.0015985	0.020291	crp
ECs0709	649.451	491.839	0.40104	0.001682	0.021289	nagE
ECs0357	230.675	152.294	0.599	0.0017019	0.021479	betA
ECs2504	55.3324	86.0718	-0.63742	0.0017294	0.021764	yeaQ
ECs2346	802.691	620.244	0.37201	0.0017367	0.021793	tyrS
ECs2846	405.425	291.59	0.47549	0.0017659	0.022035	wcaN
ECs3386	402.903	455.302	-0.17639	0.001766	0.022035	yfhM
ECs4343	6.52715	21.4301	-1.7151	0.0018425	0.022924	nikA
ECs0122	1918.83	1576.52	0.28349	0.0018851	0.023388	acnB
ECs0715	231.12	153.348	0.59183	0.0019579	0.024223	fldA
ECs4038	189.139	233.272	-0.30257	0.0020256	0.02499	yhbT
ECs4840	157.393	199.195	-0.33981	0.0020928	0.025747	fieF
ECs4847	91.9735	127.351	-0.46952	0.0021612	0.026514	yiiS
ECs3289	1963.78	1617.8	0.2796	0.002172	0.026572	crr
ECs3991	81.441	115.406	-0.5029	0.0021836	0.02664	yhaO
ECs1655	14.5377	33.3748	-1.199	0.0021952	0.026707	ECs1655
ECs3797	1688.6	1711.6	-0.019514	0.0022188	0.02692	pgk
ECs4392	51.1788	80.0995	-0.64625	0.0022693	0.027457	gadE
ECs4054	226.077	271.39	-0.26355	0.0022839	0.027558	secG
ECs4217	6.3788	20.7275	-1.7002	0.002318	0.027879	nirD
ECs3095	11.2742	28.4564	-1.3357	0.0023233	0.027879	napA
ECs2842	162.585	203.937	-0.32693	0.0024061	0.028795	wzx
ECs0859	71.7986	103.813	-0.53196	0.0024954	0.029782	moaA
ECs0187	365.817	262.08	0.48112	0.002562	0.030494	accA
ECs2586	383.915	276.835	0.47176	0.0025969	0.030826	argS
ECs2469	165.256	206.221	-0.31949	0.0026451	0.031313	topB
ECs3073	40.053	66.0469	-0.72158	0.0026924	0.031788	yejG
ECs4305	241.95	163.712	0.56355	0.0028069	0.033051	livK
ECs0098	288.826	334.802	-0.2131	0.0028653	0.033618	ftsA
ECs4732	539.677	405.416	0.41269	0.0028704	0.033618	hemY
ECs3286	865.737	678.913	0.3507	0.002927	0.03419	cysK
ECs3394	137.367	83.6126	0.71624	0.0029988	0.034936	iscA
ECs5185	494.728	368.703	0.42418	0.0030259	0.035158	fklB
ECs4274	408.54	456.005	-0.15857	0.0031014	0.03594	glgA
ECs4089	407.502	454.775	-0.15835	0.0031639	0.036568	arcB
ECs5119	443.698	491.136	-0.14655	0.0031949	0.03683	dcuA
ECs3434	344.752	246.622	0.48326	0.0032334	0.037176	lepB
ECs5042	52.5139	80.2751	-0.61225	0.0032864	0.037687	yjcB
ECs0499	11.7192	28.2807	-1.2709	0.003338	0.038179	ybaE
ECs1253	80.996	112.947	-0.47973	0.0033646	0.038383	rutF
ECs4573	265.833	309.683	-0.22027	0.0034586	0.039253	escJ
ECs4744	117.934	153.7	-0.38214	0.0034588	0.039253	ECs4744
ECs4904	239.428	282.28	-0.23754	0.0035053	0.039679	secE
ECs0854	136.625	83.7883	0.7054	0.0036095	0.040753	bioF
ECs4759	2258.25	1883.22	0.262	0.0036649	0.041273	metE
ECs4929	256.339	176.886	0.53523	0.0038744	0.043485	purH
ECs4841	1382.87	1407.89	-0.025872	0.0038812	0.043485	pfkA
ECs0095	212.281	253.297	-0.25486	0.003894	0.043517	murC
ECs3290	238.686	163.185	0.5486	0.0040703	0.045373	pdxK
ECs0753	431.682	476.732	-0.14321	0.004084	0.04541	sucC
ECs4398	9.34569	24.2406	-1.3751	0.0041497	0.045843	yhjA
ECs4852	9.34569	24.2406	-1.3751	0.0041497	0.045843	glpF
ECs2491	139.147	86.2474	0.69006	0.0041543	0.045843	mipA
ECs0985	76.1006	106.448	-0.48417	0.0041681	0.045881	pflA
ECs4441	670.665	518.187	0.37212	0.0041852	0.045953	cspA
ECs4214	170.448	110.137	0.63003	0.0042246	0.04627	ppiA
ECs5327	1168.21	941.344	0.31151	0.0042701	0.046652	fhuF
ECs5008	1631.34	1340.96	0.28279	0.0043402	0.0473	pgi
ECs2610	81.8861	112.596	-0.45947	0.0045019	0.048942	ftnB
ECs4163	1217.16	1245.23	-0.032888	0.0046113	0.049996	rpsM
ECs0514	79.9576	110.312	-0.46429	0.0046217	0.049996	tomB
ECs5259	285.711	327.248	-0.19583	0.0049746	0.053682	ECs5259
ECs0097	70.1669	98.8947	-0.4951	0.0050264	0.054108	ftsQ
ECs1461	124.016	158.091	-0.35023	0.0051662	0.055477	flgL
ECs2078	4.45033	15.8091	-1.8288	0.0053645	0.057465	fdnG
ECs2827	164.662	201.127	-0.2886	0.0054292	0.058017	hisI
ECs4103	785.186	823.127	-0.068081	0.0054635	0.058242	rpsI
ECs3896	36.4927	59.1963	-0.6979	0.0055466	0.058985	dkgA
ECs2365	60.0794	86.9501	-0.53332	0.0055643	0.059026	sodB
ECs5413	13330.2	11751.4	0.18186	0.0055774	0.059026	#N/A
ECs4192	913.949	727.394	0.32938	0.0056113	0.059242	rpsG
ECs4530	259.751	181.98	0.51335	0.0057772	0.060848	xanP
ECs4179	3103.66	2633.97	0.23673	0.0057972	0.060869	rpsC
ECs1271	28.6304	49.3595	-0.78578	0.0058069	0.060869	ycdT
ECs1355	1302.31	1323.4	-0.023169	0.0059088	0.061789	terD
ECs4091	493.69	373.622	0.40203	0.0059917	0.062508	gltB
ECs2574	344.159	250.486	0.45834	0.0060431	0.062895	yebC
ECs4083	166.442	202.181	-0.28062	0.0061707	0.06407	ptsN
ECs2844	337.928	378.365	-0.16306	0.0062679	0.064926	wzy
ECs5092	14.6861	30.9156	-1.0739	0.0063537	0.06556	yjcZ
ECs4907	2163.16	1810.67	0.25661	0.006359	0.06556	rplA
ECs4325	131.73	165.117	-0.32591	0.0064266	0.066102	ECs4325
ECs4164	181.573	217.639	-0.26138	0.006572	0.06744	#N/A
ECs2663	80.996	109.785	-0.43876	0.0065979	0.067548	fliD
ECs2603	102.951	133.85	-0.37866	0.0066965	0.068398	uspC
ECs3366	44.0583	67.4522	-0.61445	0.0069023	0.070336	yfgG
ECs3857	160.805	195.506	-0.2819	0.0069193	0.070347	nleB1
ECs5125	506.151	385.391	0.39324	0.0070086	0.071089	yjeI
ECs3393	67.0516	35.4827	0.91816	0.0070661	0.071508	hscB
ECs4603	38.2728	60.4259	-0.65885	0.0071813	0.072506	uhpT
ECs4897	466.394	352.543	0.40375	0.0072013	0.072542	btuB
ECs2600	22.4	40.7524	-0.86339	0.0073147	0.073515	motA
ECs3331	21.5099	39.5228	-0.87768	0.007524	0.075447	narQ
ECs2029	175.64	116.987	0.58627	0.0076016	0.076051	opgD
Novel00015	319.682	358.164	-0.16398	0.0076455	0.076316	#N/A
ECs4123	725.7	571.06	0.34573	0.0077132	0.076817	mreB
ECs0488	117.785	72.7219	0.6957	0.0077895	0.077402	yajG
ECs3362	99.539	59.1963	0.74975	0.0079142	0.078463	purN
ECs2825	40.053	62.1825	-0.6346	0.0079403	0.078545	hisA
ECs5340	152.498	185.845	-0.28531	0.0079718	0.078679	deoC
ECs4906	961.419	989.299	-0.04124	0.0080698	0.079468	rplK
ECs1913	83.9629	112.069	-0.41656	0.0080983	0.07957	ynaJ
ECs4905	387.624	288.428	0.42644	0.0081987	0.080377	nusG
ECs3257	57.7059	82.5587	-0.5167	0.0082521	0.08072	yfdY
ECs1067	53.7006	77.8159	-0.53513	0.0085623	0.083568	ECs1067
ECs3690	44.6516	67.2765	-0.59139	0.0086629	0.084363	ygdR
ECs2420	996.429	803.629	0.31024	0.0087731	0.085115	pheT
ECs0247	281.854	318.641	-0.17698	0.0087789	0.085115	ivy
ECs4104	1801.49	1794.16	0.0058865	0.0088571	0.085684	rplM
ECs3589	222.368	154.754	0.52298	0.0089523	0.086415	mutS
ECs2119	21.955	39.5228	-0.84814	0.0091127	0.087769	lsrR
ECs0636	291.052	327.6	-0.17066	0.0091728	0.088155	entH
ECs1013	900.005	721.773	0.31839	0.0093052	0.089232	asnS
ECs0108	324.429	237.664	0.44898	0.0095035	0.090936	guaC
ECs3223	159.618	192.168	-0.26774	0.0095348	0.090956	sixA
ECs4565	680.01	534.699	0.34683	0.0095471	0.090956	sepQ
ECs4570	45.5417	67.8035	-0.57417	0.0098724	0.093851	mpc
ECs4207	122.532	77.289	0.66483	0.0098979	0.093891	yhfA
ECs0460	340.45	251.189	0.43867	0.010026	0.094901	secF
ECs4143	260.789	186.372	0.4847	0.010145	0.09582	yhdY
ECs3466	17.0596	32.8478	-0.94521	0.010189	0.096027	yfiR
ECs2598	51.4755	74.4784	-0.53294	0.01033	0.097151	cheA
ECs4278	1169.1	954.694	0.29229	0.010418	0.097765	asd
ECs2614	4.89536	15.2821	-1.6424	0.010512	0.09844	yecH
ECs3035	92.2702	119.798	-0.37667	0.010585	0.098847	cdd
ECs4632	226.818	159.321	0.5096	0.0106	0.098847	yidA
ECs4155	134.845	87.1257	0.63013	0.010926	0.10167	trkA
ECs0770	48.6569	70.9653	-0.54447	0.011031	0.10204	ybgE
ECs5133	6.3788	17.5657	-1.4614	0.011032	0.10204	frdC
ECs3843	268.355	303.008	-0.17521	0.011036	0.10204	ECs3843
ECs0058	839.925	672.59	0.32053	0.011078	0.10222	surA
ECs3894	91.2317	118.393	-0.37597	0.011152	0.10268	yqhC
ECs4516	96.5721	58.318	0.72767	0.011341	0.1042	slmA
ECs3757	104.286	132.27	-0.34293	0.011657	0.10689	ghxQ
ECs2388	410.914	310.737	0.40314	0.011834	0.10828	sufD
ECs0908	115.264	143.863	-0.31976	0.011998	0.10956	gsiA
ECs4638	175.491	207.099	-0.23892	0.012093	0.11019	rpmH
ECs0270	248.18	177.413	0.48427	0.012243	0.11133	proA
ECs1832	91.3801	118.041	-0.36934	0.012283	0.11146	trpA
ECs3178	472.18	362.204	0.38253	0.012338	0.11147	yfbU
ECs4495	113.78	142.106	-0.32072	0.012359	0.11147	kbl
ECs3200	581.213	453.897	0.3567	0.01236	0.11147	accD
ECs0679	229.489	162.482	0.49814	0.012505	0.11233	lptE
ECs2320	433.759	330.235	0.3934	0.012507	0.11233	ydgA
ECs0358	151.46	100.651	0.58957	0.012586	0.11281	betB
Novel00003	106.808	134.377	-0.33127	0.012958	0.11591	#N/A
ECs1413	30.1139	48.4813	-0.687	0.013079	0.11676	ycdZ
ECs1443	10.0874	22.6597	-1.1676	0.013237	0.11792	mdtH
ECs3340	952.667	771.66	0.30401	0.013293	0.11818	dapA
ECs4231	340.45	373.973	-0.13549	0.01332	0.11818	aroB
ECs4699	113.483	141.228	-0.31555	0.0136	0.12036	yifE
ECs1662	468.62	501.149	-0.096821	0.013621	0.12036	ECs1662
ECs1356	1280.8	1288.44	-0.0085771	0.013647	0.12036	terE
ECs2338	79.3642	46.3734	0.77519	0.013969	0.12295	rsxC
ECs2331	64.8265	88.1797	-0.44386	0.014123	0.12406	add
ECs3542	61.1179	33.3748	0.87284	0.014579	0.12781	proX
ECs3854	27.8887	45.3194	-0.70045	0.014972	0.13099	#N/A
ECs4232	333.181	365.542	-0.13373	0.015031	0.13111	aroK
ECs1850	135.883	89.4093	0.60387	0.015046	0.13111	ribA
ECs4321	346.681	259.621	0.4172	0.015278	0.13273	dcrB
ECs3525	56.5192	78.5186	-0.47429	0.015292	0.13273	csiR
ECs3756	307.518	339.369	-0.14218	0.015776	0.13667	guaD
ECs1184	490.13	520.647	-0.087141	0.015858	0.1371	ECs1184
ECs4109	2303.94	2257.89	0.029124	0.016212	0.13952	mdh
ECs4088	159.025	187.953	-0.24112	0.016225	0.13952	elbB
ECs3540	73.1337	42.3333	0.78875	0.016233	0.13952	proV
ECs4037	81.5894	105.745	-0.37414	0.01682	0.14428	yhbS
ECs0332	32.6357	50.5891	-0.63237	0.016925	0.1449	ycjY
ECs0534	83.6662	50.2378	0.73587	0.017042	0.14562	ybaK
ECs3785	310.485	230.637	0.4289	0.017092	0.14576	rpiA
ECs4416	165.849	194.628	-0.23085	0.017173	0.14617	bcsE
ECs5263	246.252	276.835	-0.16889	0.017226	0.14634	ECs5263
ECs3067	524.1	552.792	-0.076893	0.017627	0.14946	mepS
ECs4673	924.185	941.169	-0.026272	0.017968	0.15205	atpC
ECs0633	799.279	644.133	0.31134	0.018222	0.1539	entE
ECs2100	233.642	168.279	0.47345	0.018257	0.15391	yddB
ECs5006	95.5337	120.325	-0.33285	0.018336	0.15427	yjbD
ECs0714	599.311	473.746	0.33919	0.018783	0.1573	fur
ECs1254	87.8198	111.893	-0.34951	0.018805	0.1573	rutE
ECs0909	214.803	244.163	-0.18483	0.018825	0.1573	gsiB
ECs3929	212.577	241.879	-0.1863	0.018864	0.1573	ribB
ECs3238	92.4185	116.812	-0.33793	0.018904	0.1573	ECs3238
ECs4469	61.2662	34.2531	0.83886	0.01891	0.1573	yibF
ECs1030	183.947	212.545	-0.20848	0.018993	0.15769	zapC
ECs4183	662.061	527.321	0.32828	0.019056	0.15792	rplW
ECs0625	4852.64	4646.82	0.062525	0.01919	0.15872	entF
ECs0513	33.3775	50.9404	-0.60994	0.019528	0.16121	hha
ECs2559	144.191	97.3138	0.56726	0.02007	0.16538	purT
ECs0896	270.283	198.843	0.44284	0.020141	0.16555	ldtB
ECs5596	69.5735	91.6928	-0.39827	0.020202	0.16555	#N/A
ECs2533	1122.08	924.13	0.28	0.020204	0.16555	cspC
ECs4181	550.802	433.521	0.34543	0.020454	0.16729	rpsS
ECs4580	81.5894	104.691	-0.35969	0.020531	0.1676	escU
ECs5150	586.257	463.734	0.33824	0.020681	0.16832	hflK
ECs0036	469.806	365.19	0.36342	0.020695	0.16832	carB
ECs3419	112.742	73.0732	0.62561	0.021011	0.17057	glnB
ECs0935	256.042	187.601	0.44871	0.021337	0.1729	potG
ECs1922	388.365	416.833	-0.10206	0.021482	0.17373	abgA
ECs4249	195.369	138.417	0.49718	0.021519	0.17373	yhgF
ECs1902	180.387	207.802	-0.20412	0.021943	0.17683	tyrR
ECs3391	69.2768	40.5767	0.77172	0.022282	0.17924	fdx
ECs5165	12.6093	24.7676	-0.97397	0.022652	0.18185	bsmA
ECs3297	60.6728	81.3291	-0.42272	0.02269	0.18185	ucpA
ECs4396	13.0543	25.2946	-0.9543	0.0232	0.1856	gadX
ECs4660	31.894	48.4813	-0.60414	0.023654	0.18889	phoU
ECs0176	217.176	244.69	-0.17209	0.023708	0.1889	ispU
ECs4058	294.167	322.154	-0.13112	0.023741	0.1889	rlmE
ECs0317	692.916	556.48	0.31635	0.023971	0.19038	yagU
ECs1261	193.293	220.274	-0.18851	0.024098	0.19104	putP
ECs0864	215.693	242.933	-0.17158	0.024441	0.19301	ybhL
ECs0498	120.011	79.3968	0.59601	0.024458	0.19301	queC
ECs0116	213.912	154.227	0.47197	0.024493	0.19301	aroP
ECs1572	137.07	162.307	-0.24381	0.024521	0.19301	pepT
ECs3287	484.641	510.107	-0.073884	0.024568	0.19303	ptsH
ECs0026	420.853	447.398	-0.088242	0.024652	0.19334	rpsT
ECs2661	71.0569	92.2198	-0.3761	0.025066	0.19624	fliA
ECs3781	84.4079	106.624	-0.33708	0.025159	0.19661	zapA
ECs0878	45.3934	63.7634	-0.49025	0.025287	0.19726	ybiB
ECs0178	402.755	429.129	-0.091511	0.025623	0.19953	rseP
ECs4260	205.605	232.218	-0.1756	0.02591	0.20141	malT
ECs0159	31.7457	47.9543	-0.5951	0.026001	0.20176	clcA
ECs5098	8.75231	19.1466	-1.1294	0.026088	0.20177	adiY
ECs0127	30.1139	46.0221	-0.6119	0.026094	0.20177	cueO
ECs0670	288.53	215.882	0.41848	0.026265	0.20274	dacA
ECs3433	84.5563	106.448	-0.33217	0.026722	0.2059	rnc
ECs4358	52.6622	71.6679	-0.44456	0.026771	0.20591	yhhJ
ECs5531	43.9099	61.8312	-0.49379	0.026828	0.20599	#N/A
ECs4512	784.445	800.116	-0.028538	0.026963	0.20667	rpmB
ECs3949	152.498	177.589	-0.21975	0.027046	0.20695	dnaG
ECs0700	59.3377	78.8699	-0.41052	0.027866	0.21285	ubiF
ECs1602	63.1947	83.0856	-0.3948	0.027971	0.21328	phoP
ECs0029	943.915	774.822	0.28479	0.028023	0.21331	ileS
ECs2048	17.2079	30.0373	-0.80368	0.028739	0.21801	patD
ECs1730	29.5205	44.9681	-0.60718	0.02874	0.21801	narY
ECs4572	185.727	211.139	-0.18501	0.028853	0.21848	rorf8
ECs2450	698.85	564.034	0.3092	0.029095	0.21994	astE
ECs2372	21.5099	35.307	-0.71495	0.029296	0.22108	mdtK
ECs2026	18.543	31.6182	-0.76988	0.029594	0.22295	trg
ECs3171	80.1059	101.003	-0.33441	0.030178	0.22696	nuoB
ECs2529	603.613	623.406	-0.046548	0.03038	0.22808	manZ
ECs0015	82.7761	103.813	-0.3267	0.030446	0.22819	dnaJ
ECs1675	397.414	308.102	0.36724	0.030667	0.22945	ycgM
ECs0397	12.906	3.68879	1.8068	0.030943	0.23113	lacZ
ECs5132	9.34569	19.4979	-1.0609	0.031654	0.23604	frdD
ECs3476	556.885	443.885	0.32719	0.03247	0.24171	grpE
ECs4320	15.4278	27.4024	-0.82877	0.032708	0.2425	yhhQ
ECs0850	56.3708	74.8298	-0.40866	0.032725	0.2425	nleD
ECs3162	142.411	165.82	-0.21956	0.032742	0.2425	nuoL
ECs4890	306.628	232.745	0.39774	0.032931	0.24349	oxyR
ECs3952	75.8039	46.9003	0.69267	0.033635	0.24828	yqjH
ECs3515	6.82384	15.8091	-1.2121	0.033695	0.2483	ypjA
ECs2518	136.328	93.9763	0.53672	0.034568	0.2539	yoaB
ECs0526	363.889	387.499	-0.090695	0.03457	0.2539	htpG
ECs3392	251.295	187.426	0.42306	0.035257	0.25842	hscA
ECs1305	41.6847	58.1424	-0.48007	0.035303	0.25842	ECs1305
ECs4046	795.125	806.089	-0.019756	0.035573	0.25966	rpsO
ECs0516	477.669	377.486	0.33959	0.035591	0.25966	acrA
ECs0101	78.0291	97.8408	-0.32642	0.035739	0.26031	secM
ECs4199	40.3496	56.5615	-0.48726	0.035919	0.26118	slyX
ECs5335	40.2013	56.3858	-0.48809	0.035986	0.26124	yjjU
ECs3556	828.503	678.738	0.28765	0.03612	0.26178	recA
ECs1664	161.992	184.967	-0.19134	0.037148	0.26838	ECs1664
ECs2800	97.4622	118.217	-0.27852	0.037152	0.26838	ECs2800
ECs0271	74.3205	93.625	-0.33313	0.03736	0.26943	-
ECs4366	32.1907	47.076	-0.54835	0.037469	0.26944	uspB
ECs0988	179.942	129.459	0.47503	0.037486	0.26944	ycaO
ECs5235	1294.01	1084.5	0.25481	0.037545	0.26944	valS
ECs2362	81.8861	101.53	-0.31021	0.038528	0.27575	lhr
ECs2359	64.0847	38.6445	0.72972	0.03855	0.27575	nemA
ECs4408	43.1682	59.372	-0.45981	0.039036	0.27877	dctA
ECs3775	43.0198	59.1963	-0.4605	0.039121	0.27893	gcvH
ECs2226	55.9258	73.4245	-0.39275	0.039528	0.28137	-
ECs4039	2.52185	8.78284	-1.8002	0.03986	0.28328	yhbU
ECs4184	1269.53	1064.3	0.25438	0.040068	0.2843	rplD
ECs3985	62.0079	79.9238	-0.36617	0.04052	0.28704	yhaH
ECs0073	32.9324	47.603	-0.53154	0.04071	0.28777	espY2
ECs0917	5.19205	12.9986	-1.324	0.040759	0.28777	yliI
ECs0432	32.6357	47.2517	-0.53391	0.04082	0.28777	iraP
ECs4059	91.3801	111.191	-0.28308	0.041145	0.2896	yhbY
ECs1742	13.351	24.065	-0.84999	0.041542	0.29192	ychE
ECs4939	3.85695	10.8907	-1.4976	0.041955	0.29435	pepE
ECs3126	6.82384	15.2821	-1.1632	0.042444	0.29731	glpA
ECs1721	224.593	166.874	0.42856	0.042769	0.29886	chaA
ECs1053	49.3987	65.8713	-0.41518	0.042827	0.29886	tusE
ECs4189	36.196	51.1161	-0.49795	0.04287	0.29886	bfr
ECs4786	492.058	510.283	-0.052468	0.043204	0.30062	polA
ECs4676	3705.05	3221.72	0.20166	0.043258	0.30062	atpA
ECs4742	59.4861	35.6583	0.73831	0.04349	0.30175	yigB
ECs3926	322.352	248.379	0.3761	0.043734	0.30297	ygiC
ECs3796	3883.8	3381.57	0.19978	0.043952	0.304	fbaA
ECs4118	208.869	230.989	-0.14522	0.044161	0.30496	yhdP
ECs1448	21.3616	33.7261	-0.65885	0.044602	0.30752	flgN
ECs3167	277.997	299.846	-0.10915	0.044768	0.30786	nuoG
ECs2495	22.9934	35.6583	-0.63302	0.044791	0.30786	yeaJ
ECs2385	123.126	143.687	-0.2228	0.044984	0.30829	ldtE
ECs5333	180.832	131.391	0.46078	0.045078	0.30829	prfC
ECs0666	337.632	358.691	-0.087292	0.045143	0.30829	lipA
ECs0458	215.989	160.199	0.4311	0.045191	0.30829	yajC
ECs2288	2.96689	9.30981	-1.6498	0.045205	0.30829	ynfA
ECs4127	251.889	189.885	0.40766	0.045307	0.30847	accB
ECs2144	110.962	131.04	-0.23995	0.045371	0.30847	dgcZ
ECs2335	30.4106	44.2655	-0.54161	0.045512	0.30895	ydgK
ECs3990	75.3589	93.625	-0.31312	0.045601	0.30907	yhaM
ECs4720	83.8145	54.2779	0.62683	0.046117	0.3113	wecC
ECs0337	28.6304	42.1576	-0.55824	0.046136	0.3113	ykgA
ECs1833	121.939	142.282	-0.22259	0.046164	0.3113	trpB
ECs0634	818.416	824.181	-0.010128	0.046213	0.3113	entB
ECs3546	170.448	123.135	0.46908	0.046398	0.31164	mprA
ECs0890	603.613	617.433	-0.03266	0.046418	0.31164	dps
ECs1427	699.295	570.709	0.29315	0.046477	0.31164	opgH
ECs1681	275.03	209.383	0.39345	0.04671	0.31273	nhaB
ECs0181	916.619	759.364	0.27153	0.047478	0.31691	lpxD
ECs2486	30.7073	44.4411	-0.53332	0.047478	0.31691	yeaC
ECs3948	898.818	900.592	-0.0028444	0.047779	0.31843	rpsU
ECs2826	83.9629	102.408	-0.2865	0.048299	0.32141	hisF
ECs3268	94.347	113.299	-0.26408	0.048453	0.32195	glk
ECs3106	500.514	400.497	0.32162	0.048669	0.32289	rcsB
ECs2391	101.319	68.1548	0.57202	0.048998	0.32436	sufA
ECs4729	72.6887	46.0221	0.65941	0.049038	0.32436	yifK
ECs5052	8.75231	17.5657	-1.005	0.04967	0.32802	nrfA
ECs3889	367.597	287.726	0.35343	0.049814	0.32802	exbD
ECs3695	47.1735	62.7094	-0.41071	0.049815	0.32802	lysA
ECs0967	47.0251	62.5338	-0.4112	0.049946	0.32838	clpS

## Sheet: Control-VS-EA
Table S3: Different genes in the Ethanolamine(EA) group compared to the Control(H2O) group
Gene_id	H2O_readcount	EA_readcount	log2.Fold_change.	p.value	q.value.Storey.et.al..2003.	Symbol
ECs0035	71.026	192.38	-1.4375	1.8413e-15	7.7882e-14	carA
ECs0057	71.026	108.008	-0.60472	0.0021975	0.018239	pdxA
ECs0069	69.3349	43.8294	0.66168	0.029265	0.15777	yabI
ECs0084	189.403	293.031	-0.6296	1.8921e-07	3.3974e-06	fruR
ECs0108	254.228	392.117	-0.62516	2.0647e-09	4.6578e-08	guaC
ECs0117	206.501	110.982	0.89582	5.0377e-07	8.5895e-06	pdhR
ECs0123	50.5449	27.3934	0.88374	0.014091	0.088171	yacL
ECs0126	40.2105	78.7364	-0.96946	0.00014735	0.0016793	yacC
ECs0135	213.266	349.383	-0.71216	3.4612e-10	8.5061e-09	panD
ECs0146	6.95228	21.132	-1.6039	0.0044516	0.033532	folK
ECs0150	124.201	83.2759	0.57671	0.011058	0.072385	sfsA
ECs0168	812.477	1426.49	-0.81207	5.2077e-45	7.3899e-43	dapD
ECs0174	578.542	898.659	-0.63535	3.8518e-20	2.2592e-18	frr
ECs0177	106.163	155.907	-0.55441	0.00060014	0.0059594	cdsA
ECs0185	27.0575	43.9859	-0.70101	0.027878	0.15263	rnhB
ECs0198	54.115	93.1375	-0.78333	0.00047478	0.0048684	rcsF
ECs0207	337.655	537.693	-0.67123	1.1003e-13	3.8415e-12	mltD
ECs0210	25.7422	50.0908	-0.96041	0.0026518	0.021483	rnhA
ECs0234	90.5675	59.7958	0.59895	0.024142	0.13602	ECs0234
ECs0267	316.047	772.806	-1.29	3.3379e-49	5.0633e-47	crl
ECs0271	100.15	67.9356	0.55993	0.026861	0.14826	-
ECs0285	81.3604	152.307	-0.90458	5.6403e-07	9.5797e-06	ECs0285
ECs0323	55.2424	92.1983	-0.73896	0.00090009	0.0083217	ecpA
ECs0382	15.032	5.79174	1.376	0.04926	0.23865	yahN
ECs0389	280.91	468.662	-0.73844	7.3089e-14	2.6572e-12	codB
ECs0390	672.68	983.814	-0.54847	1.2431e-17	6.0762e-16	codA
ECs0432	50.5449	73.4143	-0.53849	0.021431	0.12388	iraP
ECs0457	175.122	250.61	-0.51708	3.8844e-05	0.0005011	tgt
ECs0458	171.364	345.157	-1.0102	2.3459e-16	1.0217e-14	yajC
ECs0459	555.618	808.496	-0.54115	1.7721e-14	6.9603e-13	secD
ECs0468	61.4431	120.687	-0.97395	2.4063e-06	3.7405e-05	ribE
ECs0469	125.329	179.544	-0.51862	0.00048199	0.0049194	nusB
ECs0486	1511.65	2318.58	-0.61711	3.2113e-47	4.7089e-45	cyoA
ECs0487	34.7614	53.691	-0.6272	0.026219	0.14544	ampG
ECs0488	77.7903	182.831	-1.2328	4.0376e-12	1.1657e-10	yajG
ECs0499	30.2518	10.1747	1.572	0.0019424	0.016527	ybaE
ECs0504	1067.27	1625.76	-0.60719	8.6165e-33	8.6146e-31	glnK
ECs0511	48.8538	95.1724	-0.96207	3.3489e-05	0.00043586	ylaC
ECs0514	118.001	67.779	0.79989	0.00063255	0.0062002	tomB
ECs0517	8.64337	18.784	-1.1198	0.038522	0.19797	acrR
ECs0522	84.7426	163.891	-0.95157	6.7424e-08	1.2896e-06	apt
ECs0527	364.525	775.78	-1.0896	8.2834e-39	9.8482e-37	adk
ECs0534	53.7392	87.8153	-0.7085	0.0017272	0.01482	ybaK
ECs0537	462.42	310.093	0.5765	9.5063e-07	1.5721e-05	copA
ECs0552	99.9625	65.118	0.61833	0.014432	0.089794	qmcA
ECs0584	128.899	222.591	-0.78815	5.6693e-08	1.089e-06	purK
ECs0585	35.7009	92.981	-1.381	7.7926e-08	1.4712e-06	purE
ECs0587	240.135	528.614	-1.1384	1.0572e-28	9.1186e-27	ppiB
ECs0591	126.08	202.241	-0.68173	3.9906e-06	5.9307e-05	folD
ECs0625	4970.69	3153.06	0.6567	2.9936e-75	5.4869e-73	entF
ECs0630	57.1214	94.5463	-0.72699	0.00090436	0.0083402	entS
ECs0635	614.995	421.232	0.54596	9.033e-08	1.6696e-06	entA
ECs0637	287.486	201.615	0.51189	0.00063426	0.0062002	cstA
ECs0646	337.843	232.452	0.53942	9.1506e-05	0.0010792	uspG
ECs0649	27.0575	53.2214	-0.97598	0.001709	0.014713	rnk
ECs0669	49.0417	90.4764	-0.88353	0.00015315	0.0017364	ybeD
ECs0700	84.3668	54.6302	0.62698	0.02267	0.13002	ubiF
ECs0704	2944.2	8182.32	-1.4746	0	0	asnB
ECs0705	61.4431	100.025	-0.70304	0.00088816	0.00826	umpH
ECs0715	164.036	299.292	-0.86754	1.1318e-11	3.0923e-10	fldA
ECs0728	377.114	185.336	1.0249	1.7296e-14	6.8544e-13	ybfA
ECs0746	75.7235	176.257	-1.2189	1.4497e-11	3.9366e-10	sdhC
ECs0748	162.721	263.133	-0.69339	9.6999e-08	1.7779e-06	sdhA
ECs0749	84.7426	129.297	-0.60953	0.00074703	0.0071594	sdhB
ECs0772	77.9782	116.148	-0.57482	0.0022963	0.018917	tolQ
ECs0783	7526.12	4374.49	0.78279	2.2685e-158	9.072e-156	gpmA
ECs0791	101.466	260.942	-1.3627	4.9219e-19	2.6086e-17	modA
ECs0792	19.1657	49.1515	-1.3587	0.00011327	0.0013182	modB
ECs0793	42.0895	75.4492	-0.84205	0.00087003	0.0081274	modC
ECs0800	86.2458	135.871	-0.65571	0.00024793	0.0026929	ybhC
ECs0834	127.959	80.7713	0.66377	0.002971	0.023763	ECs0834
ECs0857	287.486	195.197	0.55856	0.00018318	0.0020609	uvrB
ECs0858	38.5194	59.6393	-0.63068	0.018609	0.11003	ybhK
ECs0864	259.865	164.83	0.65678	2.7949e-05	0.00036811	ybhL
ECs0883	96.9561	143.072	-0.56134	0.00089967	0.0083217	fiu
ECs0887	164.788	256.872	-0.64044	7.6287e-07	1.2712e-05	glnQ
ECs0888	97.144	159.664	-0.71684	1.9998e-05	0.00027152	glnP
ECs0896	212.702	327.468	-0.62252	4.8225e-08	9.3455e-07	ldtB
ECs0899	80.0451	132.897	-0.73142	7.6939e-05	0.00091491	ybiV
ECs0916	1162.91	297.57	1.9664	1.7632e-113	4.0822e-111	bssR
ECs0921	6.95228	16.5926	-1.255	0.034269	0.17925	ybjG
ECs0925	21.2326	41.951	-0.98242	0.0051275	0.037782	ybjJ
ECs0947	26.4938	44.9251	-0.76187	0.017585	0.10581	artP
ECs0960	43.7806	67.1529	-0.61716	0.014121	0.088233	ybjE
ECs0961	68.5833	41.951	0.70915	0.020303	0.11861	aqpZ
ECs0966	998.685	676.225	0.56253	2.1269e-12	6.3217e-11	cspD
ECs0968	2491.17	1706.69	0.54563	5.3474e-27	4.1269e-25	clpA
ECs0973	542.466	773.432	-0.51174	7.534e-13	2.3843e-11	trxB
ECs0979	43.4048	14.7142	1.5606	0.00022318	0.0024668	dmsA
ECs0982	33.634	17.5318	0.93995	0.034095	0.17877	ycaC
ECs0986	8714.59	4183.83	1.0586	0	0	tdcE
ECs0987	478.956	213.668	1.1645	4.4047e-22	2.8495e-20	focA
ECs0991	547.539	839.803	-0.61709	3.9305e-18	2.0105e-16	aroA
ECs1037	1475.01	871.266	0.75954	1.2207e-30	1.1187e-28	rmf
ECs1054	310.786	488.072	-0.65117	4.9276e-12	1.4076e-10	ECs1054
ECs1067	83.2394	54.3172	0.61586	0.026192	0.14544	ECs1067
ECs1077	1020.29	560.547	0.86408	3.2161e-27	2.5264e-25	ECs1077
ECs1140	64.8253	99.2423	-0.6144	0.0029507	0.02373	gfcD
ECs1141	14.0925	27.2368	-0.95064	0.027896	0.15263	gfcC
ECs1142	31.1913	57.2913	-0.87717	0.0027387	0.022105	gfcB
ECs1252	793.123	552.407	0.52181	6.9795e-09	1.4904e-07	rutG
ECs1257	208.944	119.279	0.80878	4.3231e-06	6.3816e-05	rutB
ECs1258	678.693	418.571	0.69729	6.8252e-13	2.1915e-11	rutA
ECs1263	285.043	455.826	-0.6773	5.638e-12	1.5797e-10	efeU
ECs1264	1618.94	2379	-0.5553	3.8054e-41	4.9236e-39	efeO
ECs1266	612.364	340.461	0.8469	2.1128e-16	9.294e-15	phoH
ECs1270	139.985	95.4855	0.55192	0.0099248	0.065752	pgaA
ECs1374	1.5032	8.92241	-2.5694	0.013544	0.085391	ECs1374
ECs1413	51.8602	26.7672	0.95416	0.007648	0.053083	ycdZ
ECs1438	213.266	84.6847	1.3325	5.3607e-13	1.7468e-11	bssS
ECs1440	124.765	247.793	-0.98992	7.7658e-12	2.1485e-10	pyrC
ECs1460	142.804	94.8594	0.59017	0.0052813	0.038464	flgK
ECs1478	38.7073	59.7958	-0.62744	0.018942	0.11185	ycfH
ECs1480	4335.59	2042.45	1.0859	2.6852e-165	1.1812e-162	fhuE
ECs1486	133.221	94.0767	0.50191	0.022735	0.13005	ycfP
ECs1487	547.727	211.007	1.3762	1.6381e-32	1.5665e-30	ndh
ECs1494	62.7584	93.6071	-0.57681	0.0060561	0.04353	lolC
ECs1570	16.1593	28.9587	-0.84163	0.039219	0.20084	potB
ECs1572	173.619	116.304	0.57802	0.0026027	0.021163	pepT
ECs1655	35.7009	14.7142	1.2788	0.0043213	0.032663	ECs1655
ECs1674	155.956	270.49	-0.79443	1.7192e-09	3.9186e-08	ycgL
ECs1683	30.0639	12.5227	1.2635	0.0095225	0.063373	ycgB
ECs1684	400.789	274.716	0.5449	1.6624e-05	0.00022853	dadA
ECs1708	219.091	339.052	-0.62998	2.0631e-08	4.223e-07	ychF
ECs1709	38.1436	73.7273	-0.95076	0.00029696	0.0031554	pth
ECs1710	998.497	173.439	2.5253	6.0069e-134	1.8875e-131	ychH
ECs1712	564.262	868.135	-0.62156	6.8561e-19	3.5905e-17	prs
ECs1715	84.7426	140.098	-0.72527	5.5233e-05	0.00069222	hemA
ECs1716	83.8031	123.975	-0.56497	0.0018922	0.016163	prfA
ECs1721	178.504	257.811	-0.53035	2.0567e-05	0.00027839	chaA
ECs1728	122.51	35.2201	1.7984	5.3534e-12	1.5096e-10	narU
ECs1729	458.099	125.853	1.8639	1.286e-42	1.7143e-40	narG
ECs1730	48.1022	16.7491	1.522	0.00013838	0.0015852	narY
ECs1734	192.409	307.589	-0.67683	1.5574e-08	3.2315e-07	purU
ECs1740	42.2774	79.206	-0.90572	0.00030455	0.0032282	tdk
ECs1741	5358.89	1557.04	1.7831	0	0	adhE
ECs1744	32.6945	58.2305	-0.83273	0.0037371	0.028892	oppB
ECs1751	478.016	700.801	-0.55195	4.1349e-13	1.378e-11	yciI
ECs1755	63.1342	93.294	-0.56336	0.0071713	0.050313	yciC
ECs1756	54.3029	15.4968	1.8091	4.0152e-06	5.9471e-05	ompW
ECs1813	177.189	83.5889	1.0839	3.3435e-08	6.5662e-07	-
ECs1824	283.728	479.619	-0.75738	1.1387e-14	4.5538e-13	nleG
ECs1835	13.5288	31.9329	-1.239	0.0036239	0.028115	trpD
ECs1857	62.7584	115.835	-0.88419	1.8172e-05	0.00024825	yciT
ECs1859	427.095	661.511	-0.63121	4.3432e-15	1.7856e-13	rnb
ECs1861	618.753	1063.65	-0.78158	4.2382e-32	3.9668e-30	fabI
ECs1862	4.50959	12.9923	-1.5266	0.031128	0.16578	eefR
ECs1914	789.177	406.048	0.9587	1.431e-25	1.067e-23	uspE
ECs1997	156.896	75.4492	1.0562	3.7741e-07	6.5622e-06	uspF
ECs2002	221.158	134.619	0.71619	2.5777e-05	0.00034155	ldhA
ECs2014	57.4972	82.4932	-0.52078	0.017604	0.10581	azoR
ECs2026	33.8219	18.0014	0.90985	0.039143	0.20084	trg
ECs2027	56.7456	117.087	-1.045	9.4559e-07	1.5697e-05	ydcI
ECs2029	125.141	212.416	-0.76334	2.3296e-07	4.1322e-06	opgD
ECs2031	72.3413	38.1942	0.92147	0.0022739	0.018802	ydcH
ECs2037	7.32808	17.5318	-1.2585	0.029227	0.15775	ydcO
ECs2050	136.979	93.7636	0.54685	0.011524	0.074442	ydcY
ECs2052	48.6659	70.7532	-0.53988	0.023642	0.13419	mnaT
ECs2077	19.7294	33.4982	-0.76373	0.039961	0.20401	yddG
ECs2078	16.9109	3.75681	2.1704	0.0035365	0.027611	fdnG
ECs2084	378.429	266.733	0.50463	0.0001127	0.0013151	sra
ECs2086	373.544	223.373	0.74182	1.5287e-08	3.1919e-07	osmC
ECs2090	83.8031	124.601	-0.57224	0.0016519	0.014305	ddpB
ECs2091	738.632	1059.58	-0.52056	1.7667e-17	8.5404e-16	ddpA
ECs2092	163.472	447.999	-1.4544	1.995e-34	2.0409e-32	ddpX
ECs2097	374.108	248.262	0.59159	6.0054e-06	8.7477e-05	gadC
ECs2119	42.2774	14.088	1.5854	0.00022661	0.0024984	lsrR
ECs2131	18.602	35.0635	-0.91451	0.015482	0.095251	glsB
ECs2143	22.1721	48.2123	-1.1207	0.00091	0.0083747	ftrA
ECs2149	74.784	118.339	-0.66213	0.00056789	0.005652	rspR
ECs2150	56.5577	20.3494	1.4747	5.5429e-05	0.0006927	ydfZ
ECs2209	225.479	137.593	0.71259	2.3578e-05	0.00031525	ECs2209
ECs2212	83.0515	56.1956	0.56355	0.042445	0.21242	ECs2212
ECs2297	18.602	31.4633	-0.75821	0.047775	0.23294	dmsD
ECs2299	98.6472	59.9524	0.71846	0.00482	0.035755	ynfK
ECs2310	391.958	591.54	-0.59378	1.6235e-12	4.9253e-11	ydgH
ECs2312	16.5351	30.3675	-0.87699	0.029213	0.15775	folM
ECs2328	22.7358	9.23548	1.2997	0.020991	0.12155	malI
ECs2331	94.3255	41.4814	1.1852	1.3508e-05	0.00018865	add
ECs2343	54.8666	34.2809	0.67853	0.046826	0.22932	dtpA
ECs2345	102.781	151.525	-0.55998	0.00064912	0.0063035	pdxY
ECs2364	63.6979	109.887	-0.7867	0.00013968	0.001596	mepH
ECs2365	93.0102	139.941	-0.58936	0.00063911	0.00622	sodB
ECs2367	164.788	311.502	-0.91863	4.43e-13	1.4652e-11	purR
ECs2374	709.696	432.189	0.71554	4.9737e-14	1.8386e-12	ydhR
ECs2385	153.702	76.5449	1.0058	1.4757e-06	2.3804e-05	ldtE
ECs2386	178.317	86.4065	1.0452	8.051e-08	1.5135e-06	sufE
ECs2387	317.55	161.543	0.97507	1.684e-11	4.5446e-10	sufS
ECs2388	332.394	165.456	1.0064	1.3917e-12	4.2514e-11	sufD
ECs2389	172.116	85.7804	1.0047	3.5839e-07	6.3063e-06	sufC
ECs2390	375.047	197.076	0.92832	2.6165e-12	7.7247e-11	sufB
ECs2391	72.905	45.3947	0.68349	0.021001	0.12155	sufA
ECs2409	1107.67	2215.42	-1.0001	1.3116e-94	2.7475e-92	ppsA
ECs2411	58.6246	96.5812	-0.72024	0.0008702	0.0081274	aroH
ECs2413	236.753	127.731	0.89027	8.8094e-08	1.6351e-06	ydiU
ECs2415	55.8061	81.554	-0.54733	0.014035	0.087951	nlpC
ECs2419	650.696	443.147	0.5542	2.3507e-08	4.7874e-07	ihfA
ECs2431	125.893	64.3353	0.96851	2.5288e-05	0.00033608	yniA
ECs2433	62.5705	97.5204	-0.64022	0.0023218	0.019091	yniC
ECs2454	555.806	1033.59	-0.89501	3.0478e-38	3.5283e-36	astC
ECs2465	9.58287	21.4451	-1.1621	0.023008	0.13144	nudG
ECs2470	319.805	216.956	0.55979	7.6577e-05	0.00091491	selD
ECs2474	18.4141	47.8993	-1.3792	0.00011717	0.0013564	ansA
ECs2475	23.1116	42.4206	-0.87615	0.010014	0.066244	pncA
ECs2491	92.2586	204.746	-1.1501	3.1652e-12	9.2209e-11	mipA
ECs2504	92.0707	57.6044	0.67656	0.010234	0.067598	yeaQ
ECs2518	100.526	146.672	-0.54502	0.0010268	0.0092751	yoaB
ECs2541	452.65	716.611	-0.6628	2.0666e-17	9.6711e-16	proQ
ECs2542	139.233	263.446	-0.92	2.6047e-11	6.9025e-10	msrC
ECs2554	42.8411	70.4401	-0.7174	0.0045904	0.0344	exoX
ECs2559	104.096	166.082	-0.67398	3.4539e-05	0.00044687	purT
ECs2573	46.9748	67.9356	-0.53228	0.028359	0.1542	ruvC
ECs2586	296.129	427.963	-0.53126	3.9126e-08	7.6157e-07	argS
ECs2600	43.5927	25.2019	0.79055	0.039977	0.20401	motA
ECs2603	143.179	87.1892	0.7156	0.00071721	0.0069037	uspC
ECs2614	16.3472	6.10481	1.421	0.035341	0.18442	yecH
ECs2616	289.741	192.849	0.58729	7.6953e-05	0.00091491	yecA
ECs2652	63.8858	93.7636	-0.55353	0.0078665	0.054324	uvrY
ECs2663	117.437	79.8321	0.55685	0.017154	0.10394	fliD
ECs2714	332.958	490.42	-0.55868	9.0934e-10	2.1623e-08	espJ
ECs2780	134.348	265.168	-0.98093	2.0773e-12	6.2163e-11	yeeN
ECs2792	481.022	216.016	1.155	6.9769e-22	4.448e-20	yoeE
ECs2800	126.456	86.8761	0.54161	0.016248	0.099134	ECs2800
ECs2842	218.151	149.803	0.54227	0.0015741	0.013739	wzx
ECs2844	404.735	284.891	0.50657	6.0801e-05	0.00075085	wzy
ECs2846	311.913	472.418	-0.59892	2.0729e-10	5.3015e-09	wcaN
ECs2908	10.8982	27.0803	-1.3132	0.0051824	0.037996	ECs2908
ECs3032	15.7835	31.6198	-1.0024	0.013593	0.085422	ECs3032
ECs3035	128.147	83.902	0.61103	0.006202	0.044506	cdd
ECs3059	149.944	73.7273	1.0241	1.3476e-06	2.1875e-05	fruA
ECs3060	67.6438	24.8888	1.4425	1.4756e-05	0.00020542	fruK
ECs3061	181.887	49.7777	1.8695	5.6511e-18	2.8574e-16	fruB
ECs3063	69.7107	119.592	-0.77867	8.1044e-05	0.00096095	yeiP
ECs3064	23.8632	10.3312	1.2078	0.026142	0.14538	yeiQ_2
ECs3067	591.319	1011.36	-0.77429	3.5403e-30	3.1784e-28	mepS
ECs3099	240.511	359.088	-0.57823	7.1619e-08	1.358e-06	mqo
ECs3117	295.942	432.502	-0.5474	1.531e-08	3.1919e-07	nrdA
ECs3126	16.3472	5.16561	1.662	0.017479	0.10547	glpA
ECs3139	31.755	48.3689	-0.6071	0.039823	0.2037	nudI
ECs3153	51.4844	74.3535	-0.53026	0.022223	0.1279	menF
ECs3160	166.855	237.461	-0.5091	7.6478e-05	0.00091491	nuoN
ECs3161	125.141	179.231	-0.51827	0.000491	0.0049742	nuoM
ECs3176	70.2744	45.8643	0.61563	0.041143	0.20803	yfbS
ECs3183	69.147	101.747	-0.55725	0.005378	0.039104	yfcD
ECs3187	38.7073	58.387	-0.59304	0.026659	0.14733	folX
ECs3191	168.922	277.221	-0.71468	2.064e-08	4.223e-07	hisM
ECs3196	388.764	654.623	-0.75177	2.9668e-19	1.6313e-17	purF
ECs3197	114.619	182.988	-0.67491	1.3507e-05	0.00018865	cvpA
ECs3209	21.7963	47.4297	-1.1217	0.00099388	0.0089961	yfcL
ECs3213	205.75	291.309	-0.50166	1.4952e-05	0.00020687	aroC
ECs3226	132.469	79.6756	0.73345	0.0008606	0.0080893	yfcZ
ECs3248	131.717	205.842	-0.64409	8.7325e-06	0.00012432	evgA
ECs3257	88.3127	41.0118	1.1066	7.2008e-05	0.00087023	yfdY
ECs3259	69.147	109.26	-0.66003	0.00095565	0.00874	alaC
ECs3271	1377.3	320.268	2.1045	8.5336e-147	2.8876e-144	mntH
ECs3272	796.13	1170.71	-0.55631	3.9759e-21	2.4292e-19	nupC
ECs3297	86.9974	55.726	0.64262	0.017694	0.10615	ucpA
ECs3303	155.581	241.844	-0.63642	1.8089e-06	2.8831e-05	yfeY
ECs3335	70.2744	37.5681	0.90349	0.0031346	0.024845	ypfH
ECs3341	136.791	212.573	-0.63599	7.7133e-06	0.00011088	gcvR
ECs3342	217.4	492.924	-1.181	2.6596e-28	2.2075e-26	bcp
ECs3359	31.3792	63.8657	-1.0252	0.00035923	0.0037446	uraA
ECs3361	223.037	423.58	-0.92535	2.0154e-17	9.5333e-16	purM
ECs3362	63.3221	118.652	-0.90596	9.8202e-06	0.00013935	purN
ECs3370	525.93	840.585	-0.67652	8.9948e-21	5.3471e-19	guaB
ECs3380	68.3954	254.367	-1.8949	2.9979e-28	2.4421e-26	ndk
ECs3389	127.396	74.8231	0.76776	0.00063798	0.00622	pepB
ECs3391	43.4048	64.4918	-0.57126	0.023783	0.13482	fdx
ECs3393	37.9557	60.2654	-0.66702	0.013364	0.084463	hscB
ECs3396	233.183	385.699	-0.72601	2.1331e-11	5.7217e-10	iscS
ECs3397	82.2999	131.175	-0.67253	0.00023872	0.0026058	iscR
ECs3417	2964.11	4193.69	-0.50062	1.2396e-60	2.0196e-58	glyA
ECs3419	78.1661	141.037	-0.85146	4.3877e-06	6.4554e-05	glnB
ECs3427	10.7103	25.3584	-1.2435	0.0093407	0.062541	yfhH
ECs3431	17.8504	33.1851	-0.89458	0.020607	0.11975	recO
ECs3445	3911.13	860.309	2.1847	0	0	grcA
ECs3458	643.555	1019.19	-0.66329	3.977e-24	2.8217e-22	bamD
ECs3460	2969.75	1080.71	1.4584	1.1147e-184	6.1296e-182	raiA
ECs3472	427.659	609.229	-0.51052	2.1481e-10	5.4621e-09	rpsP
ECs3474	45.8474	84.9977	-0.89058	0.00022223	0.0024625	ypjD
ECs3476	474.822	733.986	-0.62837	1.8162e-16	8.07e-15	grpE
ECs3479	146.186	219.304	-0.58513	2.1389e-05	0.00028774	bamE
ECs3520	28.5607	60.2654	-1.0773	0.00031874	0.0033624	csiD
ECs3530	16.3472	65.431	-2.0009	7.2437e-09	1.5394e-07	stpA
ECs3531	16.723	2.50454	2.7392	0.00084497	0.0079594	alaE
ECs3540	45.2838	66.8398	-0.56171	0.023177	0.13224	proV
ECs3546	131.717	278.317	-1.0793	9.4211e-15	3.8022e-13	mprA
ECs3547	30.4397	54.7868	-0.84787	0.0043368	0.032723	emrA
ECs3594	22.9237	37.255	-0.70059	0.043095	0.21494	hosA
ECs3595	2624.77	1702.77	0.6243	8.6618e-37	9.0722e-35	rpoS
ECs3616	216.836	143.228	0.59829	0.00049165	0.0049742	small
ECs3654	88.8764	126.479	-0.50903	0.0039008	0.029895	queF
ECs3655	382.751	253.115	0.59661	3.8804e-06	5.8259e-05	ygdH
ECs3673	126.832	189.719	-0.58094	8.4909e-05	0.0010041	mltA
ECs3676	139.985	92.981	0.59027	0.0057423	0.041478	recD
ECs3690	71.9655	42.4206	0.76254	0.010776	0.070856	ygdR
ECs3695	67.0801	26.6107	1.3339	5.1177e-05	0.00064507	lysA
ECs3742	51.6723	23.3235	1.1476	0.0017283	0.01482	ygeV
ECs3771	136.039	89.3807	0.60599	0.0051667	0.037944	yqfA
ECs3774	240.323	350.322	-0.54371	4.0952e-07	7.0924e-06	gcvP
ECs3798	257.234	105.973	1.2794	1.8059e-14	7.0303e-13	epd
ECs3824	65.7648	94.0767	-0.51652	0.011789	0.07604	yqgE
ECs3854	48.478	25.2019	0.9438	0.010668	0.070252	#N/A
ECs3855	251.409	157.629	0.6735	2.3943e-05	0.00031916	espL2
ECs3858	99.2109	56.8217	0.80406	0.0016393	0.014251	nleE
ECs3894	126.644	87.9719	0.52567	0.01973	0.11603	yqhC
ECs3902	50.1691	74.8231	-0.57668	0.014148	0.088279	plsC
ECs3917	249.718	171.248	0.54422	0.00068809	0.0066442	fitA
ECs3931	116.122	60.1089	0.94999	7.0245e-05	0.00085126	glgS
ECs4037	113.115	73.5708	0.62059	0.0090045	0.060636	yhbS
ECs4042	30.2518	97.0508	-1.6817	3.0806e-10	7.6562e-09	mtr
ECs4056	31.1913	47.2731	-0.59988	0.044137	0.21964	folP
ECs4060	122.886	174.378	-0.5049	0.00076047	0.0072724	greA
ECs4066	162.909	233.705	-0.52062	6.4742e-05	0.00079553	ispB
ECs4069	25.5543	63.7092	-1.3179	1.7148e-05	0.000235	ibaG
ECs4108	49.7933	70.7532	-0.50684	0.031467	0.16738	degS
ECs4118	247.088	171.404	0.52762	0.0010779	0.0096377	yhdP
ECs4127	203.119	375.994	-0.88838	9.0731e-15	3.6956e-13	accB
ECs4128	637.543	955.951	-0.58441	7.5131e-19	3.8883e-17	accC
ECs4141	1248.59	2301.83	-0.88248	2.8567e-81	5.4638e-79	yhdW
ECs4142	208.568	417.162	-1.0001	3.5846e-19	1.923e-17	yhdX
ECs4150	450.207	251.549	0.83975	2.784e-12	8.1645e-11	smg
ECs4192	778.091	1227.38	-0.65757	2.3625e-28	1.9986e-26	rpsG
ECs4193	832.582	1227.69	-0.56029	2.5879e-22	1.6991e-20	rpsL
ECs4197	158.963	226.661	-0.51184	0.00010409	0.0012178	yheO
ECs4207	82.6757	160.917	-0.96078	7.0999e-08	1.3521e-06	yhfA
ECs4208	773.206	1127.35	-0.54402	9.7023e-20	5.4718e-18	crp
ECs4214	117.813	230.574	-0.96873	8.4884e-11	2.2226e-09	ppiA
ECs4216	1150.51	364.88	1.6568	4.43e-88	8.858e-86	nirB
ECs4217	22.1721	2.8176	2.9762	5.9424e-05	0.00073636	nirD
ECs4218	15.9714	2.50454	2.6729	0.0012923	0.011438	nirC
ECs4239	103.157	204.276	-0.98568	5.9248e-10	1.4479e-08	nudE
ECs4249	148.065	212.573	-0.52173	0.00013542	0.0015554	yhgF
ECs4251	526.118	285.048	0.88418	2.2737e-15	9.5258e-14	feoB
ECs4256	230.928	404.326	-0.80807	8.4637e-14	3.0175e-12	nfuA
ECs4261	7.14018	16.123	-1.1751	0.046864	0.22932	ECs4261
ECs4268	16.3472	43.5163	-1.4125	0.00018792	0.0021089	glpE
ECs4269	73.2808	36.1593	1.0191	0.00076982	0.00733	glpD
ECs4276	403.984	282.7	0.51503	4.5754e-05	0.00058003	glgX
ECs4316	26.8696	50.7169	-0.91649	0.00354	0.027611	yhhM
ECs4324	162.909	331.382	-1.0244	4.5044e-16	1.9426e-14	ECs4324
ECs4343	22.9237	6.41788	1.8367	0.0024581	0.020174	nikA
ECs4348	10.1466	26.1411	-1.3653	0.0047273	0.035366	nikR
ECs4366	50.357	23.0104	1.1299	0.0022726	0.018802	uspB
ECs4377	1395.9	937.167	0.57482	1.9952e-17	9.5333e-16	slp
ECs4379	4499.25	2503.6	0.84568	7.0124e-110	1.5424e-107	ECs4379
ECs4380	4888.01	2636.5	0.89063	4.7014e-131	1.3788e-128	ECs4380
ECs4381	128.523	83.4324	0.62335	0.0051653	0.037944	#N/A
ECs4382	736.19	1048.78	-0.51056	7.8178e-17	3.5824e-15	ECs4382
ECs4392	85.6821	42.7337	1.0036	0.00033353	0.0034934	gadE
ECs4404	25.1785	11.427	1.1398	0.02968	0.15961	yhjG
ECs4405	45.2838	25.6715	0.81883	0.030453	0.16258	yhjH
ECs4421	128.711	187.997	-0.54657	0.00019496	0.0021768	dppD
ECs4422	64.0737	98.6162	-0.62209	0.0027615	0.022249	dppC
ECs4423	110.861	182.675	-0.72053	4.6371e-06	6.7995e-05	dppB
ECs4425	118.752	76.7015	0.63063	0.0065359	0.046448	eptB
ECs4438	338.783	497.933	-0.55559	8.0487e-10	1.9348e-08	ghrB
ECs4441	554.303	357.992	0.63075	4.1575e-09	9.054e-08	cspA
ECs4453	194.288	319.798	-0.71896	1.444e-09	3.3117e-08	bax
ECs4469	36.6404	76.858	-1.0688	5.3324e-05	0.0006702	yibF
ECs4490	468.621	311.658	0.58846	4.687e-07	8.0539e-06	gpmM
ECs4499	41.5258	63.5526	-0.61395	0.017429	0.10533	waaC
ECs4500	72.1534	106.756	-0.56518	0.0039305	0.030018	waaL
ECs4502	128.899	87.8153	0.5537	0.013048	0.083068	waaR
ECs4504	221.533	156.064	0.50539	0.0030866	0.024598	waaO
ECs4508	53.9271	76.858	-0.51118	0.023984	0.13544	waaA
ECs4515	43.9685	69.5009	-0.66056	0.0083839	0.057003	dut
ECs4516	62.3826	109.417	-0.81062	9.9644e-05	0.0011689	slmA
ECs4526	27.8091	49.3081	-0.82627	0.0080047	0.054934	trmH
ECs4530	194.664	383.507	-0.97827	3.2809e-17	1.5192e-15	xanP
ECs4554	26256.7	17588.3	0.57807	1.0512e-306	9.2486e-304	espB
ECs4571	13660.8	8990.82	0.60352	2.8382e-173	1.3873e-170	espZ
ECs4588	578.918	828.532	-0.5172	7.2144e-14	2.6447e-12	ler
ECs4591	70.8381	112.078	-0.66191	0.0007989	0.0075578	ECs4591
ECs4640	637.167	931.531	-0.54793	9.4142e-17	4.2694e-15	yidC
ECs4660	51.8602	31.3067	0.72816	0.038403	0.19759	phoU
ECs4664	22.9237	41.7945	-0.86647	0.011272	0.07324	pstS
ECs4673	1006.76	663.702	0.60112	4.4094e-14	1.6438e-12	atpC
ECs4678	736.941	1115.77	-0.59842	1.6099e-22	1.073e-20	atpF
ECs4680	394.965	608.916	-0.62452	8.5057e-14	3.0175e-12	atpB
ECs4681	40.9621	59.6393	-0.54197	0.037157	0.1923	atpI
ECs4686	76.6629	133.21	-0.7971	2.2627e-05	0.00030346	asnA
ECs4690	43.9685	16.436	1.4196	0.00056357	0.0056217	rbsD
ECs4708	465.803	252.332	0.88439	8.7331e-14	3.0733e-12	ilvC
ECs4738	28.1849	51.1865	-0.86084	0.0052672	0.038425	cyaY
ECs4742	38.1436	55.8825	-0.55096	0.040944	0.20774	yigB
ECs4750	20.6689	34.1243	-0.72334	0.047059	0.23001	yigI
ECs4751	77.2266	136.184	-0.81839	1.2188e-05	0.00017129	pldA
ECs4759	2014.47	1192.63	0.75625	6.5332e-41	8.2112e-39	metE
ECs4767	105.412	159.508	-0.59759	0.00022767	0.0024986	tatB
ECs4768	79.4814	134.462	-0.75851	4.2518e-05	0.00054214	tatC
ECs4787	97.5198	139.941	-0.52105	0.0019801	0.016784	yihA
ECs4839	65.5769	106.599	-0.70094	0.00061912	0.006134	cpxP
ECs4845	17.6625	43.0467	-1.2852	0.00052105	0.0052331	yiiQ
ECs4847	136.227	96.1116	0.50323	0.020898	0.12128	yiiS
ECs4848	227.17	151.994	0.57976	0.00055025	0.0055012	uspD
ECs4852	25.9301	8.29628	1.6441	0.0029907	0.023877	glpF
ECs4870	207.253	98.7727	1.0692	3.598e-09	7.9138e-08	metF
ECs4874	72.5292	34.5939	1.068	0.00048709	0.00496	gldA
ECs4884	379.933	558.199	-0.55504	8.0278e-11	2.1146e-09	eptC
ECs4905	308.531	507.482	-0.71794	2.6608e-14	1.0091e-12	nusG
ECs4918	108.982	198.798	-0.86722	3.1853e-08	6.3117e-07	rsd
ECs4924	22.5479	40.6987	-0.85199	0.013589	0.085422	yjaH
ECs4929	189.215	279.569	-0.56318	3.2611e-06	4.9638e-05	purH
ECs4936	37.9557	58.2305	-0.61746	0.022242	0.1279	iclR
ECs5006	128.711	86.5631	0.57231	0.010276	0.067771	yjbD
ECs5025	25.9301	48.995	-0.91801	0.0041017	0.03111	dgkA
ECs5037	19.9173	34.907	-0.80949	0.028127	0.15351	aphA
ECs5040	194.852	136.654	0.51185	0.0049172	0.036415	uvrA
ECs5042	85.87	59.0132	0.54112	0.047869	0.23294	yjcB
ECs5044	35.1372	52.9084	-0.5905	0.035496	0.18479	soxS
ECs5046	150.32	218.208	-0.53767	7.4584e-05	0.00089739	ghxQ
ECs5090	83.8031	121	-0.52994	0.003551	0.027647	yjdM
ECs5118	15.9714	29.4283	-0.88171	0.031113	0.16578	cutA
ECs5120	331.83	159.977	1.0526	1.7612e-13	6.1005e-12	aspA
ECs5123	122.886	236.835	-0.94656	1.0291e-10	2.6786e-09	groS
ECs5125	412.251	630.361	-0.61265	7.6117e-14	2.7446e-12	yjeI
ECs5132	20.8568	9.23548	1.1753	0.042189	0.21186	frdD
ECs5134	45.6596	16.123	1.5018	0.00023838	0.0026058	frdB
ECs5135	251.785	84.5281	1.5747	3.4794e-19	1.8896e-17	frdA
ECs5155	945.134	645.231	0.5507	2.2814e-11	6.0823e-10	rnr
ECs5165	26.4938	12.9923	1.028	0.041544	0.20927	bsmA
ECs5185	394.401	601.402	-0.60867	3.7324e-13	1.2533e-11	fklB
ECs5209	281.661	475.079	-0.75421	1.8512e-14	7.1434e-13	fbp
ECs5215	92.8223	37.7246	1.299	3.1367e-06	4.7911e-05	nrdD
ECs5218	36.0767	63.8657	-0.82397	0.0025997	0.021163	treR
ECs5228	12.5893	24.7323	-0.9742	0.032745	0.17251	bdcR
ECs5233	33.0703	50.7169	-0.61693	0.032994	0.17361	yjgM
ECs5271	78.7298	113.174	-0.52356	0.0052323	0.038234	fimB
ECs5317	52.6118	13.4619	1.9665	1.4776e-06	2.3804e-05	lgoR
ECs5340	198.798	126.636	0.65062	0.00028328	0.0030357	deoC
ECs5342	354.378	218.834	0.69545	2.2628e-07	4.0464e-06	deoB
ECs5346	52.7997	88.7545	-0.74929	0.00098952	0.0089751	serB
ECs5351	19.7294	33.0286	-0.74337	0.045883	0.22566	trpR
ECs5413	12570.5	8655.06	0.53842	1.1979e-126	3.2934e-124	#N/A
ECs5596	98.0835	67.779	0.53317	0.037314	0.19289	#N/A
Novel00012	327.133	228.539	0.51744	0.00022777	0.0024986	#N/A
Novel00013	62.5705	135.245	-1.112	3.3253e-08	6.5597e-07	#N/A
Novel00015	383.127	232.609	0.71992	2.596e-08	5.2198e-07	#N/A
Novel00018	189.403	41.1683	2.2018	6.6048e-23	4.5398e-21	#N/A
Novel00024	539.459	316.198	0.77069	1.7397e-12	5.2419e-11	#N/A

## Sheet: Control-VS-His
Table S3: Different genes in the Histidine(His) group compared to the Control(H2O)group.
Gene_id	H2O_readcount	His_readcount	log2.Fold_change.	p.value	q.value.Storey.et.al..2003.	Symbol
ECs0035	69.4727	139.369	-1.0044	1.0699e-06	2.8691e-05	carA
ECs0057	69.4727	99.3883	-0.51663	0.021246	0.20181	pdxA
ECs0084	185.26	286.34	-0.62817	3.0828e-06	7.7476e-05	fruR
ECs0117	201.985	131.063	0.62399	9.3044e-05	0.0017122	pdhR
ECs0122	1649.52	2564.1	-0.63641	2.2587e-45	3.9734e-43	acnB
ECs0160	191.877	132.893	0.52992	0.0010058	0.014553	erpA
ECs0168	794.709	1187.03	-0.57886	1.0461e-18	8.2155e-17	dapD
ECs0207	330.271	484.271	-0.55217	6.5589e-08	2.0753e-06	mltD
ECs0267	309.135	559.446	-0.85576	1.2896e-17	9.613e-16	crl
ECs0323	54.0343	78.2718	-0.53462	0.034945	0.30373	ecpA
ECs0332	52.9316	32.0971	0.72169	0.022947	0.21565	ycjY
ECs0357	159.346	266.068	-0.73963	2.0478e-07	6.0444e-06	betA
ECs0358	105.312	184.699	-0.81051	2.7913e-06	7.1197e-05	betB
ECs0359	44.8448	66.4465	-0.56725	0.040327	0.33591	betI
ECs0360	89.8734	205.675	-1.1944	9.0819e-12	3.9547e-10	betT
ECs0397	3.85959	12.8107	-1.7308	0.024566	0.22793	lacZ
ECs0474	79.3973	112.34	-0.50071	0.017312	0.16957	dxs
ECs0486	1478.59	2118.12	-0.51856	1.2667e-26	1.3588e-24	cyoA
ECs0488	76.0891	110.228	-0.53473	0.012305	0.12784	yajG
ECs0527	356.553	620.121	-0.79843	2.3174e-17	1.6439e-15	adk
ECs0584	126.08	237.631	-0.91438	3.8636e-09	1.4043e-07	purK
ECs0625	4861.98	3270.8	0.5719	1.2233e-70	2.8317e-68	entF
ECs0634	862.343	515.101	0.74341	4.3808e-21	4.0993e-19	entB
ECs0635	601.545	330.684	0.86322	3.6163e-19	2.9453e-17	entA
ECs0636	342.769	194.131	0.82021	1.0075e-10	4.1413e-09	entH
ECs0637	281.199	190.33	0.56309	2.5977e-05	0.00053387	cstA
ECs0704	2879.81	9859.57	-1.7756	0	0	asnB
ECs0746	74.0674	196.102	-1.4047	4.2547e-14	2.2545e-12	sdhC
ECs0748	159.162	380.378	-1.2569	4.6081e-22	4.4057e-20	sdhA
ECs0749	82.8894	168.369	-1.0224	5.2968e-08	1.7004e-06	sdhB
ECs0751	621.394	992.897	-0.67613	1.7452e-20	1.5351e-18	sucA
ECs0783	7361.53	4610.29	0.67515	5.3103e-142	3.8924e-139	gpmA
ECs0791	99.2467	151.616	-0.61133	0.00092282	0.013529	modA
ECs0860	54.4019	30.9708	0.81275	0.010603	0.11374	moaB
ECs0875	60.0994	91.5048	-0.6065	0.010604	0.11374	rhlE
ECs0887	161.184	237.068	-0.55659	0.00014052	0.0024721	glnQ
ECs0935	196.288	296.898	-0.597	5.6584e-06	0.00013525	potG
ECs0961	67.0834	44.0631	0.60639	0.028139	0.25623	aqpZ
ECs0966	976.845	626.596	0.64059	1.3681e-18	1.0556e-16	cspD
ECs0990	1846.36	2714.59	-0.55606	5.4492e-38	8.8761e-36	serC
ECs0991	535.564	802.004	-0.58255	2.9067e-13	1.4204e-11	aroA
ECs1037	1442.75	621.247	1.2156	2.9202e-75	8.5621e-73	rmf
ECs1077	997.981	548.888	0.8625	1.0584e-30	1.4105e-28	ECs1077
ECs1140	63.4076	107.413	-0.76043	0.00072143	0.010792	gfcD
ECs1257	204.375	117.408	0.79969	1.0339e-06	2.7896e-05	rutB
ECs1258	663.85	421.767	0.65441	1.4459e-13	7.4811e-12	rutA
ECs1264	1583.54	2347.73	-0.56812	2.5556e-34	3.8756e-32	efeO
ECs1440	122.037	182.728	-0.58238	0.00049759	0.0078719	pyrC
ECs1480	4240.77	1878.94	1.1744	2.4088e-206	3.5313e-203	fhuE
ECs1487	535.748	234.675	1.1909	3.7045e-28	4.4033e-26	ndh
ECs1603	381.916	630.397	-0.72301	4.5039e-15	2.5725e-13	purB
ECs1655	34.9201	16.8932	1.0476	0.011306	0.11952	ECs1655
ECs1663	3910.69	2483.44	0.65508	2.7483e-72	7.1101e-70	ompT
ECs1684	392.024	249.175	0.65379	1.3863e-08	4.8007e-07	dadA
ECs1710	976.661	642.223	0.60478	6.2785e-17	4.3145e-15	ychH
ECs1716	81.9704	119.379	-0.54237	0.0083175	0.092374	prfA
ECs1729	448.08	693.184	-0.62948	3.5071e-13	1.6766e-11	narG
ECs1730	47.0503	69.4028	-0.56079	0.038088	0.3209	narY
ECs1734	188.201	275.359	-0.54904	5.0609e-05	0.00098486	purU
ECs1741	5241.7	2438.25	1.1042	5.8267e-231	1.2813e-227	adhE
ECs1744	31.9795	53.4951	-0.74226	0.019469	0.18777	oppB
ECs1756	53.1154	24.9175	1.092	0.0012321	0.01748	ompW
ECs1859	417.755	651.232	-0.64052	8.0811e-13	3.7809e-11	rnb
ECs1861	605.221	878.587	-0.53772	1.1987e-12	5.5038e-11	fabI
ECs1874	11.5788	26.466	-1.1927	0.014541	0.14568	puuA
ECs2002	216.321	133.034	0.70138	7.306e-06	0.00016911	ldhA
ECs2021	17.4601	38.2912	-1.133	0.0047868	0.058317	aldA
ECs2027	55.5046	115.014	-1.0511	4.2117e-06	0.00010178	ydcI
ECs2029	122.404	176.252	-0.52599	0.0018186	0.024839	opgD
ECs2084	370.153	240.446	0.62241	1.3e-07	3.9917e-06	sra
ECs2086	365.375	243.966	0.5827	7.6331e-07	2.0851e-05	osmC
ECs2091	722.479	1249.96	-0.79085	7.4343e-33	1.0899e-30	ddpA
ECs2092	159.897	362.5	-1.1808	2.8794e-19	2.3893e-17	ddpX
ECs2150	55.3208	81.5096	-0.55915	0.024989	0.23089	ydfZ
ECs2212	81.2352	50.1165	0.69682	0.0062884	0.07278	ECs2212
ECs2312	16.1735	30.267	-0.90411	0.037347	0.31806	folM
ECs2327	157.324	72.3592	1.1205	1.3596e-08	4.7457e-07	hdhA
ECs2331	92.2627	52.932	0.80161	0.0010059	0.014553	add
ECs2365	90.9761	161.189	-0.82519	8.7767e-06	0.00020209	sodB
ECs2367	161.184	244.247	-0.59963	3.5813e-05	0.00072919	purR
ECs2385	150.34	93.3349	0.68774	0.00023821	0.0040607	ldtE
ECs2386	174.417	85.7329	1.0246	2.7063e-08	9.0858e-07	sufE
ECs2387	310.605	168.369	0.88346	5.502e-11	2.3045e-09	sufS
ECs2388	325.125	163.16	0.99471	1.2851e-13	6.7286e-12	sufD
ECs2389	168.352	70.9514	1.2466	1.6248e-10	6.5558e-09	sufC
ECs2390	366.845	195.116	0.91084	2.6414e-13	1.3201e-11	sufB
ECs2391	71.3106	35.4757	1.0073	0.00045642	0.0072995	sufA
ECs2409	1083.44	2430.65	-1.1657	3.3677e-117	1.6457e-114	ppsA
ECs2454	543.651	791.727	-0.54232	1.0661e-11	4.5966e-10	astC
ECs2491	90.241	153.446	-0.76588	4.7694e-05	0.00093226	mipA
ECs2492	930.346	1471.82	-0.66176	1.5006e-28	1.8856e-26	yeaG
ECs2540	668.261	950.101	-0.50767	2.3507e-12	1.055e-10	prc
ECs2541	442.75	634.902	-0.52004	4.6676e-09	1.669e-07	proQ
ECs2559	101.82	146.548	-0.52536	0.0045065	0.055207	purT
ECs2705	234.332	103.893	1.1735	6.4173e-13	3.0348e-11	hchA
ECs2780	131.41	187.655	-0.51401	0.0016284	0.022592	yeeN
ECs3032	15.4384	30.267	-0.97122	0.027048	0.24783	ECs3032
ECs3059	146.665	83.3397	0.81544	2.5752e-05	0.00053173	fruA
ECs3060	66.1645	35.3349	0.90496	0.0020156	0.027061	fruK
ECs3061	177.909	100.374	0.82576	2.8006e-06	7.1197e-05	fruB
ECs3073	69.1051	106.005	-0.61726	0.0052022	0.062171	yejG
ECs3099	235.251	459.776	-0.96673	9.0992e-18	6.8997e-16	mqo
ECs3117	289.469	439.927	-0.60385	2.3755e-08	8.0988e-07	nrdA
ECs3160	163.206	247.908	-0.60311	2.8457e-05	0.00058211	nuoN
ECs3161	122.404	195.116	-0.67268	4.267e-05	0.00084532	nuoM
ECs3162	173.498	254.242	-0.55129	9.2787e-05	0.0017122	nuoL
ECs3166	74.2512	110.65	-0.57552	0.0073457	0.083264	nuoH
ECs3167	313.73	517.213	-0.72124	1.3816e-12	6.2643e-11	nuoG
ECs3169	36.9418	62.2232	-0.7522	0.010796	0.11469	nuoE
ECs3170	126.815	220.597	-0.79868	4.2731e-07	1.2283e-05	nuoC
ECs3171	105.679	151.476	-0.51939	0.004266	0.052555	nuoB
ECs3190	252.344	358.98	-0.50851	1.5919e-05	0.00034831	hisP
ECs3196	380.262	630.257	-0.72895	2.8909e-15	1.6729e-13	purF
ECs3249	266.312	388.825	-0.546	1.6511e-06	4.2967e-05	evgS
ECs3259	67.6348	135.146	-0.99868	1.7424e-06	4.5077e-05	alaC
ECs3271	1347.18	405.718	1.7314	5.0255e-118	2.7628e-115	mntH
ECs3342	212.645	312.524	-0.55552	1.2778e-05	0.00028673	bcp
ECs3359	30.693	55.1844	-0.84635	0.0078625	0.088511	uraA
ECs3361	218.159	373.339	-0.77511	1.4548e-10	5.9244e-09	purM
ECs3362	61.9373	112.058	-0.85537	0.00013237	0.0023474	purN
ECs3380	66.8996	145.845	-1.1244	4.4463e-08	1.4485e-06	ndk
ECs3389	124.61	79.2572	0.6528	0.0013985	0.019714	pepB
ECs3431	17.4601	32.0971	-0.87838	0.036421	0.31346	recO
ECs3445	3825.59	2652.37	0.5284	1.0091e-48	1.8492e-46	grcA
ECs3458	629.481	968.402	-0.62144	1.9019e-17	1.3712e-15	bamD
ECs3520	27.9361	69.966	-1.3245	1.6094e-05	0.0003504	csiD
ECs3521	16.3573	29.7039	-0.86071	0.047906	0.37826	lhgO
ECs3540	44.2934	74.0485	-0.74138	0.0060321	0.070215	proV
ECs3541	17.6439	31.6747	-0.84417	0.044515	0.36055	proW
ECs3546	128.837	196.806	-0.61123	0.00016059	0.0028138	mprA
ECs3547	29.774	53.4951	-0.84535	0.0089418	0.098561	emrA
ECs3548	18.379	34.7718	-0.91986	0.023559	0.22092	emrY
ECs3595	2567.36	1806.16	0.50736	5.4488e-31	7.4887e-29	rpoS
ECs3690	70.3916	48.5679	0.5354	0.044367	0.36006	ygdR
ECs3776	235.068	148.801	0.65969	9.4522e-06	0.00021651	gcvT
ECs3894	123.875	81.6504	0.60135	0.0030651	0.039649	yqhC
ECs3896	61.9373	38.8543	0.67273	0.020717	0.19764	dkgA
ECs3916	68.0024	46.4563	0.54971	0.042982	0.35202	fepC_2
ECs3917	244.257	163.864	0.5759	6.3286e-05	0.0012154	fitA
ECs3943	12.6815	30.1262	-1.2483	0.0068788	0.079196	ttdR
ECs3955	961.039	1545.87	-0.68575	9.6867e-32	1.3743e-29	patA
ECs4042	29.5902	62.0825	-1.0691	0.00061013	0.0093823	mtr
ECs4082	563.868	350.393	0.68638	1.2014e-12	5.5038e-11	hpf
ECs4128	623.6	991.63	-0.66918	4.0573e-20	3.4988e-18	accC
ECs4141	1221.29	2493.72	-1.0299	1.1157e-98	4.4608e-96	yhdW
ECs4142	204.007	473.291	-1.2141	1.0436e-25	1.0928e-23	yhdX
ECs4143	195.001	374.606	-0.94189	3.4022e-14	1.8247e-12	yhdY
ECs4144	577.652	930.955	-0.68851	6.9977e-20	5.9185e-18	yhdZ
ECs4207	80.8677	118.252	-0.54823	0.0079972	0.089724	yhfA
ECs4214	115.236	171.044	-0.56977	0.00095667	0.013978	ppiA
ECs4250	124.426	188.359	-0.5982	0.00029285	0.0049159	feoA
ECs4266	65.4293	103.752	-0.66514	0.0031314	0.040035	glpR
ECs4269	71.6782	47.864	0.58259	0.028568	0.25959	glpD
ECs4379	4400.86	2674.61	0.71845	4.1221e-95	1.5108e-92	ECs4379
ECs4380	4781.12	2257.49	1.0826	3.1122e-204	3.4219e-201	ECs4380
ECs4403	19.8493	41.3883	-1.0601	0.0054515	0.064975	yhjE
ECs4420	128.469	223.976	-0.80192	3.1753e-07	9.2484e-06	dppF
ECs4421	125.896	220.597	-0.80918	3.1612e-07	9.2484e-06	dppD
ECs4422	62.6724	111.777	-0.83472	0.00018528	0.0032336	dppC
ECs4423	108.436	178.082	-0.7157	3.6387e-05	0.00073746	dppB
ECs4453	190.039	274.374	-0.52985	8.9713e-05	0.0016719	bax
ECs4500	70.5754	112.199	-0.66882	0.0020182	0.027061	waaL
ECs4516	61.0183	89.6747	-0.55546	0.019433	0.18777	slmA
ECs4530	190.407	305.767	-0.68335	2.0454e-07	6.0444e-06	xanP
ECs4603	63.2238	38.1504	0.72877	0.01218	0.1276	uhpT
ECs4640	623.232	1064.41	-0.77221	3.7887e-27	4.1657e-25	yidC
ECs4660	50.7261	31.6747	0.6794	0.034724	0.30301	phoU
ECs4686	74.9864	159.641	-1.0901	2.3547e-08	8.0908e-07	asnA
ECs4699	147.767	99.529	0.57014	0.0020478	0.027374	yifE
ECs4720	56.7912	84.0436	-0.56547	0.021481	0.20317	wecC
ECs4759	1970.41	1233.77	0.67543	3.1815e-39	5.3816e-37	metE
ECs4792	9660.93	14087.5	-0.54418	6.405e-184	5.6338e-181	glnA
ECs4848	222.202	156.544	0.50531	0.00069965	0.010502	uspD
ECs4852	25.363	10.9806	1.2078	0.015503	0.15425	glpF
ECs4863	728.728	511.864	0.50962	6.1091e-10	2.3363e-08	rpmE
ECs4884	371.624	558.883	-0.5887	7.7445e-10	2.9362e-08	eptC
ECs4891	373.094	599.286	-0.68371	3.4049e-13	1.6456e-11	sthA
ECs4929	185.077	276.626	-0.57981	1.9775e-05	0.00042218	purH
ECs4932	101.452	147.393	-0.53887	0.003556	0.044429	aceB
ECs5052	18.379	49.131	-1.4186	0.00013976	0.0024685	nrfA
ECs5209	275.501	419.373	-0.60618	4.5269e-08	1.4639e-06	fbp
ECs5213	40.4338	61.9417	-0.61535	0.033173	0.29296	cybC
ECs5317	51.4612	32.8009	0.64975	0.040892	0.33932	lgoR
ECs5328	140.232	97.2766	0.52765	0.0050993	0.061108	yjjZ
ECs5346	51.645	79.6795	-0.62558	0.014219	0.1431	serB
ECs5516	4522.52	2828.48	0.6771	3.0918e-88	1.046e-85	#N/A
Novel00003	140.599	97.5582	0.52726	0.0050713	0.060939	#N/A
Novel00018	185.26	95.165	0.96105	5.5066e-08	1.7549e-06	#N/A
Novel00026	95.7547	61.2378	0.64492	0.0055935	0.066308	#N/A
